# Supplementary material for: Multiple Adaptive Strategies of Himalayan Iodobacter sp. PCH194 to High-Altitude Stresses
Source: Front Microbiol. 2022 Jul 6;13:881873. doi: 10.3389/fmicb.2022.881873 (PMC9298515; doi:10.3389/fmicb.2022.881873)
Supplement: Supplementary file 2 [file Table_2.XLSX]

## Sheet: Data set 2
Data set 2: List of proteins identified after MALDI-ToF/ToF of 19 differentially expressed polypeptides analyzed on SDS-PAGE
The proteins upregulated at 0ºC (sheet1), 4ºC (sheet2) and dowregulated proteins (sheet3) are listed

## Sheet: Sheet1_Up-regulated at 0ºC
S. No.	TARGET	ORGANISM	MOL.WT	SCORE	pI	SEQUENCE COVERAGE
1	Pyridoxine/pyridoxamine 5'-phosphate oxidase OS=Shewanella sp.	Shewanella sp	24395	52	9.24	0.41
2	Peptide chain release factor 3 OS=	Streptococcus uberis	58408	53	5.28	0.25
3	UPF0246 protein Mmc1_3117 OS=	Magnetococcus marinus	28704	58	9.5	0.28
4	Small heat shock protein IbpB OS=	Yersinia pseudotuberculosis serotype	17478	56	5.07	0.38
5	GTPase Der OS=	Mycoplasma agalactiae	49683	52	9.32	0.19
6	50S ribosomal protein L15 OS=	Pseudoalteromonas haloplanktis	14974	55	10.75	0.4
7	Acyl-CoA thioester hydrolase YciA OS=	Salmonella typhi	14525	64	7.71	0.34
8	UDP-glucose 6-dehydrogenase TuaD OS=	Bacillus subtilis	50126	58	6.13	0.47
9	Adenylate kinase OS=	Salmonella agona	23530	57	5.53	0.71
10	lagellar hook-basal body complex protein FliE 1 OS=	Bradyrhizobium diazoefficiens	10374	48	4.89	0.57
11	UPF0178 protein PMI1258 OS=	Proteus mirabilis	17086	60	7.82	0.31
12	Transcriptional regulator MraZ OS=	Cupriavidus pinatubonensis	15875	60	6.41	0.52
13	Protein RecA OS=Prochlorococcus marinus	Prochlorococcus marinus	40470	54	6.88	0.36
14	P21 prophage-derived terminase small subunit OS=	Escherichia coli	20552	54	5.41	0.63
15	Probable Fe(2+)-trafficking protein OS	Pseudomonas aeruginosa (	10675	53	6.1	0.68
16	Peptide chain release factor 1 OS=	Nostoc sp.	41324	56	5.09	0.49
17	0S ribosomal protein L6 OS=Leifsonia xyli subsp. xyl		18824	53	9.67	0.37
18	50S ribosomal protein L31 OS=Rickettsia conorii
19	tRNA (guanine-N(7)-)-methyltransferase OS=	Maricaulis maris	25657	56	7.85	0.22
20	DNA-directed RNA polymerase subunit omega OS=Edwardsiella ictaluri		10246	53	4.8	0.42
21	Pyridoxine/pyridoxamine 5'-phosphate oxidase OS=Magnetospirillum magneticum	Magnetospirillum magneticum	22306	52	7.1	0.31
22	Ribonuclease P protein component OS=	Haemophilus influenzae	14072	51	11.5	0.42
23	Protease HtpX OS=	Pseudomonas fluorescens	32439	49	9.13	0.14
24	50S ribosomal protein L23 OS=D	Deinococcus deserti	10515	72	10.2	0.61
25	Imidazolonepropionase OS=	Acidiphilium cryptum	42359	61	5.45	0.26
26	RNA polymerase sigma factor RpoH OS=	Proteus mirabilis	32540	52	5.25	0.26
27	DNA translocase FtsK OS=	Rickettsia prowazekii	83222	55	8.94	0.23
28	3-octaprenyl-4-hydroxybenzoate carboxy-lyase OS=	Thiobacillus denitrificans	54851	62	5.9	0.14
29	Glutamate--tRNA ligase OS=	Frankia casuarinae	51679	52	5.24	0.16
30	Cold shock-like protein CspA OS=	Rickettsia conorii	7766	31	6.04	0.41
31	DNA polymerase III subunit gamma OS=	Buchnera aphidicola subsp. Schizaphis graminum	42615	59	9.56	0.52
32	Probable chemoreceptor glutamine deamidase CheD OS=	Syntrophomonas wolfei subsp. wolfe	17356	70	9.27	0.65
33	3-isopropylmalate dehydratase small subunit OS=	Bacillus cereus	22820	52	5.6	0.37
34	Putative membrane protein insertion efficiency factor OS=	Synechococcus elongatus	9651	76	8.98	0.32

## Sheet: Sheet2_Up-regulated at 4 ºC
S. No.	TARGET	ORGANISM	MOL.WT	SCORE	pI	SEQUENCE COVERAGE
1	Trigger factor	Agrobacterium vitis (strain S4 / ATCC BAA-846)	54454	69	4.66	0.41
2	Peptide deformylase	Pseudomonas syringae	19344	51	5.42	0.32
3	Transcription antitermination protein NusB OS=	Proteus mirabilis	15448	45	5.28	0.41
4	4-hydroxy-3-methylbut-2-en-1-yl diphosphate synthase (flavodoxin) OS=	Haemophilus somnus	40314	51	6.92	0.31
5	5-oxoprolinase subunit A	OS=Bradyrhizobium diazoefficiens	27438	57	6.45	0.3
6	ATP-dependent Clp protease proteolytic subunit OS=	Desulfotalea psychrophila	22434	59	5.13	0.34
7	30S ribosomal protein S3 OS	Erwinia tasmaniensis	25823	52	10.29	0.49
8	Carboxy-terminal-processing protease OS=	Bartonella bacilliformis	47240	58	6.19	0.21
9	Peptide chain release factor 1 OS=	Mannheimia succiniciproducens	40855	55	4.86	0.32
10	Argininosuccinate synthase OS=	Salmonella schwarzengrund	49894	57	5.35	0.35
11	Ribonuclease H OS=	Dechloromonas aromatica	16669	64	7.88	0.62
12	Cytochrome c-type biogenesis protein CcmE OS	Nitrobacter winogradskyi	17347	59	8.01	0.17
13	ATP synthase subunit alpha OS=	Methylobacterium sp	54812	57	6.31	0.15
14	50S ribosomal protein L6 OS=	Shewanella loihica	18777	72	9.39	0.31
15	Ribosomal RNA small subunit methyltransferase G OS=Lactobacillus salivarius	Lactobacillus salivarius	27297	67	7.07	0.28
16	Sucrose 6(F)-phosphate phosphorylase OS=	Thermoanaerobacterium thermosaccharolyticum	57079	56	5.53	0.16
17	Transcription antitermination protein NusB OS=	Helicobacter pylori	15566	54	6.62	0.28
18	Integration host factor subunit alpha OS=	Oligotropha carboxidovorans	12393	57	9.82	0.52
19	Protein-L-isoaspartate O-methyltransferase OS=	Janthinobacterium sp. (	31634	51	9.96	0.21
20	Protein SprT OSi	Eischerichia col	19564	50	10.2	0.29
21	Stage 0 sporulation protein A homolog OS=	Clostridium pasteurianum	30638	68	5.89	0.48
22	GMP synthase [glutamine-hydrolyzing] OS=	Sulfurimonas denitrificans	58061	55	5.51	0.38
23	ATP-dependent helicase/nuclease subunit A OS=	Clostridioides difficile	147856	62	5.03	0.3
24	NADH-quinone oxidoreductase subunit I OS=	Frankia casuarinae	24592	58	5.5	0.27
25	Outer-membrane lipoprotein LolB OS=	Pseudomonas aeruginosa	23084	49	7.9	0.33
26	Ribose-5-phosphate isomerase A OS=	Bacillus anthracis	24078	52	5.76	0.41
27	Succinate--CoA ligase [ADP-forming] subunit beta OS	Rhodobacter sphaeroides	42412	69	5.34	0.27
28	Aspartate carbamoyltransferase OS=	Pseudomonas savastanoi	36545	57	6.6	0.29
29	Ribonuclease HII OS=	Shewanella oneidensis	22611	56	7.07	0.39
30	Recombination protein RecR OS=	Vibrio vulnificus	22256	54	5.85	0.23
31	Outer membrane protein P.III OS	Neisseria gonorrhoeae	25752	51	8.86	0.31
32	Crossover junction endodeoxyribonuclease RuvC OS=	Sinorhizobium fredii	18144	51	9.03	0.48
33	60 kDa chaperonin OS=	Macrococcus caseolyticus	57018	59	4.63	0.33
34	Ornithine aminotransferase OS= (	Bacillus anthracis	43643	54	5.13	0.23

## Sheet: Sheet3_Down-regulated targets
S.No	TARGET	ORGANISM	MOL.WT	SCORE	pI	SEQUENCE COVERAGE
1	LuxR family transcriptional regulator	Rhizobium mongolense	7532	65	8.89	0.53
2	DUF1016 domain-containing protein []	Chryseobacterium aquaticum	38239	62	5.73	0.2
3	Phenylalanine--tRNA ligase subunit alpha	Staphylococcus hyicus	40239	61	5.27	0.3
4	DNA alkylation repair enzyme	Lactobacillus nasuensis JCM 17158	24518	54	9.74	0.23
5	Primosomal protein N'	Oribacterium sp. P6A1	80748	76	6.79	0.23
6	NAD(P)-dependent oxidoreductase	Sulfitobacter sp. HI0054	27781	74	5.3	0.34
7	Endopeptidase La	Nitrosomonas sp. Is79A3	87249	69	5.49	0.19
8	Glucose-6-phosphate dehydrogenase	Burkholderia arvi	58384	61	5.37	0.3
9	Phytoene/squalene synthase family protein	Actinopolyspora halophila	36526	83	6.6	0.36
10	NAD(P)-dependent oxidoreductase	Rhodococcus rhodochrous	29206	78	5.16	0.4
11	RNA polymerase subunit sigma	Vibrio campbellii	23186	71	7.72	0.46
12	IclR family transcriptional regulator	Devosia sp. 67-54	29168	68	6.86	0.58
13	Rhodanese-like domain-containing protein	Massilia timonae	12176	62	5.02	0.57
14	Allantoinase PuuE	Paucibacter sp. KCTC 42545	37181	66	5.78	0.33
15	RNA polymerase sigma factor RpoH	Sphingomonas	34155	55	5.98	0.18
16	OmpA family protein	Methylibium sp. CF059	27312	50	9.55	0.14
17	PPOX class F420-dependent oxidoreductase	Nocardia jejuensis	16227	51	5.69	0.23
	*Targets downregulated only after prolonges stress
