# Supplementary material for: Multiple Adaptive Strategies of Himalayan Iodobacter sp. PCH194 to High-Altitude Stresses
Source: Front Microbiol. 2022 Jul 6;13:881873. doi: 10.3389/fmicb.2022.881873 (PMC9298515; doi:10.3389/fmicb.2022.881873)
Supplement: Supplementary file 3 [file Table_3.XLSX]

## Sheet: DATA SET 3
Data set 3: List of all proteins identified and quantified after label free proteomics.
Sheet1 contans the complete set of identified proteins (Data addition of +1 for quantification).
Sheet2 enlists the proteins upregulated exclusively at 0ºC .
Sheet3 enlists proteins upregulated exclusively at 4ºC.
Sheet4 enlists the proteins downregulated at 0 and 4ºC
Sheet5 enlists the other proteins present at 20,0 and 4ºC

## Sheet: Sheet1_All proteins
AVG 0C INTENSITY	AVG 20C INTENSITY	AVG 4C INTENSITY	0C	20C	4C	0vs20	4 vs 20	GI list	entry_name	Accession number
898484	0	0	898485	1	1	19.7771	0	488141426	asparaginase	WP_002212634.1
896185	0	0	896186	1	1	19.7734	0	489856345	hypothetical protein	WP_003760007.1
873333	0	0	873334	1	1	19.7362	0	488158105	pantothenate synthetase	WP_002229313.1
794000	0	0	794001	1	1	19.5988	0	503213592	ribonuclease E	WP_013448253.1
659000	0	0	659001	1	1	19.3299	0	488143000	potassium transporter Trk	WP_002214208.1
552000	0	0	552001	1	1	19.0743	0	728048558	pilus assembly protein PilV	WP_033914104.1
532783	0	0	532784	1	1	19.0232	0	755158625	hypothetical protein, partial	WP_042508350.1
519000	0	0	519001	1	1	18.9854	0	489776256	hypothetical protein	WP_003680149.1
508000	0	0	508001	1	1	18.9545	0	645196615	GTP pyrophosphokinase	WP_025457563.1
502007	0	0	502008	1	1	18.9374	0	489806418	hypothetical protein	WP_003710290.1
496217	0	0	496218	1	1	18.9206	0	489810240	riboflavin synthase subunit alpha	WP_003714096.1
495000	0	0	495001	1	1	18.9171	0	750383947	hypothetical protein	WP_040665859.1
467500	0	0	467501	1	1	18.8346	0	489777120	terminase	WP_003681012.1
464000	0	0	464001	1	1	18.8238	0	645198958	hypothetical protein	WP_025458620.1
438000	0	0	438001	1	1	18.7406	0	488178140	transposase	WP_002249348.1
355267	0	0	355268	1	1	18.4385	0	488142125	pilus assembly protein PilW	WP_002213333.1
353000	0	0	353001	1	1	18.4293	0	11877311	putative adenine/cytosine DNA methyltransferase	CAC19024.1
335000	0	0	335001	1	1	18.3538	0	489854014	prophage tail length tape measure protein	WP_003757682.1
322389	0	0	322390	1	1	18.2984	0	728044867	Opacity protein opA54	WP_033910748.1
315000	0	0	315001	1	1	18.265	0	489804667	ATP-dependent DNA helicase RecQ	WP_003708543.1
300000	0	0	300001	1	1	18.1946	0	754916658	hemagglutinin, partial	WP_042274716.1
299750	0	0	299751	1	1	18.1934	0	645196060	hypothetical protein	WP_025457146.1
282474	0	0	282475	1	1	18.1078	0	489854099	hypothetical protein	WP_003757767.1
260000	0	0	260001	1	1	17.9882	0	728045051	hypothetical protein, partial	WP_033910892.1
258000	0	0	258001	1	1	17.977	0	489784662	gamma-glutamyl kinase	WP_003688553.1
250000	0	0	250001	1	1	17.9316	0	488164223	membrane protein	WP_002235431.1
245000	0	0	245001	1	1	17.9024	0	1350917	RecName: Full=30S ribosomal protein S10 [Neisseria gonorrhoeae]	P48851.1
243000	0	0	243001	1	1	17.8906	0	489870211	glycosyl transferase	WP_003773764.1
233833	0	0	233834	1	1	17.8351	0	489843591	NAD-dependent DNA ligase LigA	WP_003747289.1
230000	0	0	230001	1	1	17.8113	0	809898469	DNA repair protein RadC	CKL26883.1
219667	0	0	219668	1	1	17.745	0	489776697	DNA-binding protein	WP_003680589.1
209000	0	0	209001	1	1	17.6732	0	518101391	rep protein	WP_019271599.1
192000	0	0	192001	1	1	17.5508	0	489858719	aromatic amino acid exporter	WP_003762375.1
187000	0	0	187001	1	1	17.5127	0	489770536	ATP-dependent Clp protease ATP-binding protein	WP_003674447.1
186000	0	0	186001	1	1	17.505	0	489785904	lactoylglutathione lyase	WP_003689795.1
179000	0	0	179001	1	1	17.4496	0	3421248	rho	CAA11638.1
177267	0	0	177268	1	1	17.4356	0	488142344	sulfite reductase subunit beta	WP_002213552.1
171000	0	0	171001	1	1	17.3836	0	738545050	cytochrome oxidase subunit III, partial	WP_036493292.1
170085	0	0	170086	1	1	17.3759	0	489838156	glutaminyl-tRNA synthetase	WP_003741867.1
169417	0	0	169418	1	1	17.3702	0	515029752	hypothetical protein	WP_016687006.1
169000	0	0	169001	1	1	17.3667	0	489839643	type VI secretion protein	WP_003743349.1
158500	0	0	158501	1	1	17.2741	0	121051314	putative periplasmic protein	CAM07599.1
151000	0	0	151001	1	1	17.2042	0	518099897	glutaredoxin	WP_019270105.1
147500	0	0	147501	1	1	17.1704	0	489872083	transposase	WP_003775617.1
146667	0	0	146668	1	1	17.1622	0	488142342	sulfate adenylyltransferase	WP_002213550.1
145000	0	0	145001	1	1	17.1457	0	728045648	hypothetical protein	WP_033911299.1
143000	0	0	143001	1	1	17.1257	0	33309965	unknown	AAQ03241.1
141333	0	0	141334	1	1	17.1088	0	728042397	UDP-N-acetylglucosamine 2-epimerase	WP_033908431.1
136750	0	0	136751	1	1	17.0612	0	489860028	suppressor of fused protein	WP_003763671.1
133074	0	0	133075	1	1	17.0219	0	489838842	racemase	WP_003742551.1
133000	0	0	133001	1	1	17.0211	0	490654052	glutamine ABC transporter ATP-binding protein	WP_004519043.1
132400	0	0	132401	1	1	17.0146	0	489860145	hypothetical protein	WP_003763787.1
131513	0	0	131514	1	1	17.0049	0	489839583	NAD(P)H nitroreductase	WP_003743289.1
125000	0	45766.7	125001	1	45767.7	16.9316	15.482	489868697	acetyl-CoA hydrolase	WP_003772267.1
124000	0	0	124001	1	1	16.92	0	518103288	2-isopropylmalate synthase	WP_019273496.1
122833	0	0	122834	1	1	16.9064	0	657906914	molybdopterin-converting factor chain 2	WP_029609537.1
121550	0	0	121551	1	1	16.8912	0	488150443	ligand-gated channel protein	WP_002221651.1
108000	0	0	108001	1	1	16.7207	0	489781598	ribonuclease Z	WP_003685489.1
106000	0	0	106001	1	1	16.6937	0	489809198	molecular chaperone DnaJ	WP_003713058.1
106000	0	0	106001	1	1	16.6937	0	754567894	zinc protease	WP_041961241.1
105007	0	0	105008	1	1	16.6801	0	489776926	thioester dehydrase	WP_003680818.1
102500	0	0	102501	1	1	16.6453	0	728047441	anhydro-N-acetylmuramic acid kinase	WP_033913054.1
102000	0	0	102001	1	1	16.6382	0	489794943	transferrin-binding protein B	WP_003698834.1
88000	0	0	88001	1	1	16.4252	0	748595817	adenosylmethionine--8-amino-7-oxononanoate transaminase BioA	WP_039853997.1
87233.3	0	48400	87234.3	1	48401	16.4126	15.5627	489864423	hypothetical protein	WP_003768026.1
82800	0	0	82801	1	1	16.3374	0	754568239	2-alkenal reductase	WP_041961586.1
82550.7	0	0	82551.7	1	1	16.333	0	488153588	ribonuclease E	WP_002224796.1
82000	0	0	82001	1	1	16.3234	0	489779169	disulfide bond formation protein DsbB	WP_003683060.1
77000	0	0	77001	1	1	16.2326	0	750384240	epimerase, partial	WP_040666152.1
76333.3	0	0	76334.3	1	1	16.22	0	518100491	hypothetical protein, partial	WP_019270699.1
76200	0	0	76201	1	1	16.2175	0	754915833	hypothetical protein, partial	WP_042273931.1
75433	0	0	75434	1	1	16.2029	0	728049983	hypothetical protein, partial	WP_033915406.1
75100	0	0	75101	1	1	16.1965	0	489871223	paraquat-inducible protein B	WP_003774765.1
73800	0	0	73801	1	1	16.1714	0	490656019	receptor protein	WP_004521009.1
72818.7	0	0	72819.7	1	1	16.152	0	489772448	tRNA threonylcarbamoyladenosine modification protein TsaD	WP_003676351.1
71574.3	0	0	71575.3	1	1	16.1272	0	488164664	hypothetical protein	WP_002235872.1
71300	0	0	71301	1	1	16.1216	0	488147262	glucosamine-1-phosphate N-acetyltransferase	WP_002218470.1
69927.5	0	0	69928.5	1	1	16.0936	0	657906563	pseudouridine synthase	WP_029609186.1
68333.3	0	0	68334.3	1	1	16.0603	0	489784630	modification methylase	WP_003688521.1
63600	0	0	63601	1	1	15.9568	0	489867166	exodeoxyribonuclease V subunit beta	WP_003770749.1
62333.3	0	0	62334.3	1	1	15.9277	0	490602800	hypothetical protein	WP_004467820.1
62200	0	0	62201	1	1	15.9247	0	489808320	hemin transporter	WP_003712182.1
61629	0	0	61630	1	1	15.9113	0	489775456	ABC transporter substrate-binding protein	WP_003679351.1
60755.3	0	0	60756.3	1	1	15.8907	0	488149496	peptidase	WP_002220704.1
59407.3	0	0	59408.3	1	1	15.8584	0	489870890	hypothetical protein	WP_003774435.1
55700	0	0	55701	1	1	15.7654	0	488167288	ATP/GTP-binding domain protein	WP_002238496.1
52400	0	0	52401	1	1	15.6773	0	809890375	bifunctional 3%2C4-dihydroxy-2-butanone 4-phosphate synthase/GTP cyclohydrolase II-like protein	CKL15253.1
51600	0	0	51601	1	1	15.6551	0	489840129	acetyltransferase	WP_003743834.1
51000	0	0	51001	1	1	15.6382	0	518102244	hypothetical protein	WP_019272452.1
48300	0	0	48301	1	1	15.5598	0	488184374	type-1V conjugative transfer system mating pair stabilization family protein	WP_002255582.1
48100	0	0	48101	1	1	15.5538	0	489855163	peptide ABC transporter permease	WP_003758828.1
44000	0	0	44001	1	1	15.4252	0	489865988	hypothetical protein	WP_003769575.1
43600	0	0	43601	1	1	15.4121	0	800248487	Uncharacterised protein	CFC53224.1
37000	0	0	37001	1	1	15.1753	0	488144126	hypothetical protein	WP_002215334.1
34600	0	0	34601	1	1	15.0785	0	489809850	hypothetical protein	WP_003713708.1
32900	0	0	32901	1	1	15.0058	0	488142874	phenylalanyl-tRNA synthetase subunit beta	WP_002214082.1
31666	0	0	31667	1	1	14.9507	0	489806902	electron transfer flavoprotein subunit beta	WP_003710773.1
31000	0	0	31001	1	1	14.92	0	488148084	molecular chaperone HscA	WP_002219292.1
28266.7	0	0	28267.7	1	1	14.7869	0	654607300	hypothetical protein DT75_04740	KEC87783.1
25729.3	0	0	25730.3	1	1	14.6512	0	27573133	glucose-6-phosphate isomerase 2	AAO19966.1
23900	0	0	23901	1	1	14.5448	0	488144261	hypothetical protein	WP_002215469.1
22500	0	62950	22501	1	62951	14.4577	15.9419	489797537	tail protein	WP_003701428.1
22266.7	0	0	22267.7	1	1	14.4427	0	489851338	histidinol-phosphate aminotransferase	WP_003755015.1
22216.7	0	0	22217.7	1	1	14.4394	0	489777254	UDP-N-acetylglucosamine 1-carboxyvinyltransferase	WP_003681146.1
21366.7	0	0	21367.7	1	1	14.3831	0	636860248	hypothetical protein AW44_14290, partial	KDM97545.1
21300	0	0	21301	1	1	14.3786	0	738545631	ATP-binding protein	WP_036493866.1
19766.7	0	0	19767.7	1	1	14.2709	0	750383698	hypothetical protein	WP_040665610.1
19500	0	0	19501	1	1	14.2513	0	1088340	adenylate kinase	AAC41489.1
17433.3	0	0	17434.3	1	1	14.0896	0	489774978	hypothetical protein	WP_003678874.1
14900	0	0	14901	1	1	13.8631	0	754568294	membrane protein	WP_041961641.1
14500	0	0	14501	1	1	13.8239	0	658463702	hypothetical protein	WP_029683027.1
13600	0	0	13601	1	1	13.7314	0	515029736	CDP-paratose synthetase	WP_016686990.1
13241.7	0	0	13242.7	1	1	13.6929	0	518101694	HemY protein	WP_019271902.1
12866.7	0	0	12867.7	1	1	13.6515	0	728046070	hypothetical protein	WP_033911718.1
11500	0	0	11501	1	1	13.4895	0	489870652	acyl-CoA dehydrogenase	WP_003774200.1
10800	0	0	10801	1	1	13.3989	0	748595759	d-alanine-poly(phosphoribitol) ligase	WP_039853939.1
10600	0	0	10601	1	1	13.3719	0	488155012	segregation and condensation protein A	WP_002226220.1
8866.67	0	0	8867.67	1	1	13.1143	0	489843356	hypothetical protein	WP_003747054.1
6966.67	0	0	6967.67	1	1	12.7665	0	489846662	tail fiber protein	WP_003750353.1
6900	0	0	6901	1	1	12.7526	0	489839823	MFS transporter	WP_003743529.1
6320	0	34333.3	6321	1	34334.3	12.6259	15.0674	750383664	nuclease, partial	WP_040665576.1
5333.33	0	0	5334.33	1	1	12.3811	0	515031099	type IV secretion protein Rhs	WP_016688353.1
1010	0	0	1011	1	1	9.98157	0	489843886	short-chain dehydrogenase	WP_003747583.1
151667	2423.33	0	151668	2424.33	1	5.96718	-11.2434	488143028	adhesin MafB	WP_002214236.1
644000	114333	0	644001	114334	1	2.4938	-16.8029	488144465	DSBA oxidoreductase	WP_002215673.1
349000	70733.3	0	349001	70734.3	1	2.30275	-16.1101	489868304	peptidase M16	WP_003771877.1
582000	119667	0	582001	119668	1	2.28199	-16.8687	489863727	O-methyltransferase	WP_003767337.1
2100000	554000	0	2100001	554001	1	1.92243	-19.0795	489857502	cell division protein FtsK	WP_003761161.1
188500	73333.3	234667	188501	73334.3	234668	1.36201	1.67806	754568259	oxidoreductase	WP_041961606.1
213500	103000	168200	213501	103001	168201	1.05158	0.707528	12802682	Exl2C	AAK08055.1
484000	239200	0	484001	239201	1	1.01679	-17.8679	672871289	DNA gyrase subunit A	AIK02110.1
79666.7	51500	0	79667.7	51501	1	0.629394	-15.6523	489776455	biotin--[acetyl-CoA-carboxylase] synthetase	WP_003680347.1
78326.3	51500	0	78327.3	51501	1	0.604915	-15.6523	489774266	ABC transporter	WP_003678164.1
0	0	34866.7	1	1	34867.7	0	15.0896	488180072	sigma-54 interaction domain protein	WP_002251280.1
0	0	0	1	1	1	0	0	489787325	XRE family transcriptional regulator	WP_003691216.1
0	0	174067	1	1	174068	0	17.4093	488163065	glycosyltransferase family 1	WP_002234273.1
0	0	5922.67	1	1	5923.67	0	12.5323	489772864	hypothetical protein	WP_003676766.1
0	0	23816.7	1	1	23817.7	0	14.5397	489866691	oligopeptidase A	WP_003770274.1
0	0	32110.7	1	1	32111.7	0	14.9708	645907290	hypothetical protein	WP_025462706.1
0	0	37633.3	1	1	37634.3	0	15.1998	518103401	hypothetical protein, partial	WP_019273609.1
0	0	33050	1	1	33051	0	15.0124	488154124	cytidine deaminase	WP_002225332.1
0	0	586500	1	1	586501	0	19.1618	489804344	DNA-binding protein	WP_003708222.1
0	0	20800	1	1	20801	0	14.3444	21039193	LgtG	AAM33532.1
0	0	9457.33	1	1	9458.33	0	13.2074	488162201	transcription termination/antitermination factor NusG	WP_002233409.1
0	0	227467	1	1	227468	0	17.7953	488162728	cyclophilin	WP_002233936.1
0	0	10200	1	1	10201	0	13.3164	489840318	septum formation inhibitor Maf	WP_003744023.1
0	0	8933.33	1	1	8934.33	0	13.1251	489805293	beta-galactosidase	WP_003709167.1
0	0	6120	1	1	6121	0	12.5796	488142422	XRE family transcriptional regulator	WP_002213630.1
0	0	122800	1	1	122801	0	16.906	489788153	competence damage-inducible protein A	WP_003692044.1
0	0	114267	1	1	114268	0	16.8021	489771718	thymidylate kinase	WP_003675624.1
0	0	22800	1	1	22801	0	14.4768	489773230	glutamine-synthetase adenylyltransferase	WP_003677131.1
0	0	1446.67	1	1	1447.67	0	10.4995	489776842	2-isopropylmalate synthase	WP_003680734.1
0	0	17900	1	1	17901	0	14.1278	489843235	recombinase RecR	WP_003746933.1
0	0	14500	1	1	14501	0	13.8239	489780886	valyl-tRNA synthetase	WP_003684777.1
0	0	95000	1	1	95001	0	16.5357	431822621	heparin binding antigen, partial	AGA84153.1
0	0	3366.67	1	1	3367.67	0	11.7175	489793150	hypothetical protein	WP_003697041.1
0	0	1110	1	1	1111	0	10.1176	488167253	hypothetical protein	WP_002238461.1
0	0	1166.67	1	1	1167.67	0	10.1894	800571623	pilin	CFG81159.1
0	0	14700	1	1	14701	0	13.8436	515030425	RNA polymerase sigma factor RpoD	WP_016687679.1
0	0	12566.7	1	1	12567.7	0	13.6174	488141355	arginine decarboxylase	WP_002212563.1
0	0	1773.33	1	1	1774.33	0	10.7931	518100512	hypothetical protein, partial	WP_019270720.1
0	0	10000	1	1	10001	0	13.2879	489783091	methionyl-tRNA synthetase	WP_003686982.1
0	0	46666.7	1	1	46667.7	0	15.5101	488166924	membrane protein	WP_002238132.1
0	0	3046.67	1	1	3047.67	0	11.5735	489775314	arginine ABC transporter ATP-binding protein	WP_003679209.1
0	0	2980	1	1	2981	0	11.5416	610427381	hypothetical protein NMA510612_1975	AHW76257.1
0	0	17800	1	1	17801	0	14.1197	1177571	transferrin-binding protein 2 precursor	CAA90599.1
0	0	28100	1	1	28101	0	14.7783	27573005	phosphoglucomutase	AAO19902.1
0	0	8433.33	1	1	8434.33	0	13.0421	488184620	immunoglobulin A1 protease family protein	WP_002255828.1
0	0	154000	1	1	154001	0	17.2326	489800232	dihydrolipoamide succinyltransferase	WP_003704120.1
0	0	2800	1	1	2801	0	11.4517	489850810	CRISPR-associated protein Cas3	WP_003754488.1
0	0	3036.67	1	1	3037.67	0	11.5687	489778352	DeoR family transcriptional regulator	WP_003682243.1
0	0	12333.3	1	1	12334.3	0	13.5904	754567880	glyceraldehyde-3-phosphate dehydrogenase	WP_041961227.1
0	0	4466.67	1	1	4467.67	0	12.1253	750383673	LysR family transcriptional regulator	WP_040665585.1
0	0	16200	1	1	16201	0	13.9838	464390	RecName: Full=Signal recognition particle receptor FtsY	P14929.2
0	0	12500	1	1	12501	0	13.6098	755158480	hypothetical protein	WP_042508205.1
0	0	8800	1	1	8801	0	13.1035	488141741	4-oxalocrotonate tautomerase	WP_002212949.1
0	0	2646.67	1	1	2647.67	0	11.3705	489841859	hypothetical protein	WP_003745559.1
0	0	8333.33	1	1	8334.33	0	13.0249	488142771	divalent anion:Na+ symporter family transporter	WP_002213979.1
0	0	1400	1	1	1401	0	10.4522	489868084	phosphoenolpyruvate synthase	WP_003771659.1
0	0	17600	1	1	17601	0	14.1034	489840666	3-demethylubiquinone-9 3-methyltransferase	WP_003744369.1
0	0	10500	1	1	10501	0	13.3582	489840416	paraquat-inducible protein B	WP_003744121.1
0	0	17550	1	1	17551	0	14.0993	515029054	50S ribosomal protein L29	WP_016686308.1
0	0	83290	1	1	83291	0	16.3459	488185970	chorismate lyase family protein	WP_002257178.1
0	0	79333.3	1	1	79334.3	0	16.2757	14548177	RecName: Full=Penicillin-binding protein 1A	O87626.1
0	0	3833.33	1	1	3834.33	0	11.9048	489776611	hypothetical protein	WP_003680503.1
0	0	34333.3	1	1	34334.3	0	15.0674	488143074	putrescine/spermidine ABC transporter permease	WP_002214282.1
0	0	336.667	1	1	337.667	0	8.39946	515029180	DSBA oxidoreductase	WP_016686434.1
112000	115000	9458.67	112001	115001	9459.67	-0.0381348	-3.60371	489807284	adhesin	WP_003711153.1
176333	184333	559000	176334	184334	559001	-0.0640114	1.60053	489782395	dihydroorotate dehydrogenase	WP_003686286.1
889000	1020000	0	889001	1020001	1	-0.198314	-19.9601	738543058	recombinase RdgC	WP_036491307.1
604000	767667	0	604001	767668	1	-0.345931	-19.5501	490599237	NAD-dependent DNA ligase LigA	WP_004464257.1
175667	235000	0	175668	235001	1	-0.419818	-17.8423	489840967	co-chaperone GrpE	WP_003744669.1
80600	115333	0	80601	115334	1	-0.516952	-16.8155	488153928	glucose-6-phosphate isomerase	WP_002225136.1
839500	1.51333e+06	0	839501	1.51333e+06	1	-0.850127	-20.5293	488142994	DNA ligase	WP_002214202.1
78800	152667	0	78801	152668	1	-0.954109	-17.22	489797992	conjugal transfer protein TrbF	WP_003701883.1
423667	836000	0	423668	836001	1	-0.980572	-19.6731	488180227	DNA polymerase I family protein	WP_002251435.1
153667	311667	0	153668	311668	1	-1.02019	-18.2496	488165043	elongation factor Ts	WP_002236251.1
163500	332000	0	163501	332001	1	-1.02189	-18.3408	489776689	hypothetical protein	WP_003680581.1
123000	271000	0	123001	271001	1	-1.13963	-18.0479	488149903	chromosome partitioning protein	WP_002221111.1
47000	116000	0	47001	116001	1	-1.30337	-16.8238	489844583	peptidase	WP_003748277.1
192000	474500	0	192001	474501	1	-1.3053	-18.8561	645908050	transposase	WP_025463466.1
144000	364000	0	144001	364001	1	-1.33786	-18.4736	489808561	hypothetical protein	WP_003712423.1
137500	388000	0	137501	388001	1	-1.49662	-18.5657	488186943	50S ribosomal protein L29	WP_002258151.1
81333.3	251000	0	81334.3	251001	1	-1.62576	-17.9373	488141536	tail protein	WP_002212744.1
452500	1460000	0	452501	1460001	1	-1.68998	-20.4775	489866353	23S rRNA methyltransferase	WP_003769938.1
90550	305000	0	90551	305001	1	-1.75201	-18.2185	489806666	integrase	WP_003710537.1
86866.7	296667	0	86867.7	296668	1	-1.77196	-18.1785	488173013	helix-turn-helix family protein	WP_002244221.1
65800	234333	0	65801	234334	1	-1.83239	-17.8382	489796132	hypothetical protein	WP_003700023.1
2105000	9.26333e+06	9.85235e+07	2105001	9.26333e+06	9.85235e+07	-2.13771	3.41086	488176636	tetratricopeptide repeat family protein	WP_002247844.1
1.17933e+06	5.79667e+06	614000	1.17933e+06	5.79667e+06	614001	-2.29725	-3.23891	488143175	molecular chaperone DnaK	WP_002214383.1
365000	2000000	0	365001	2000001	1	-2.45403	-20.9316	489862744	peptidoglycan-binding protein LysM	WP_003766363.1
394333	2550000	3.06333e+07	394334	2550001	3.06333e+07	-2.69301	3.58653	488142532	succinyl-CoA synthetase subunit alpha	WP_002213740.1
51903.7	400000	0	51904.7	400001	1	-2.94607	-18.6096	489803700	acetylglutamate kinase	WP_003707579.1
41833.3	458000	0	41834.3	458001	1	-3.45259	-18.805	489776827	phosphate starvation protein PhoH	WP_003680719.1
123000	1.41167e+06	0	123001	1.41167e+06	1	-3.52066	-20.429	488145032	50S ribosomal protein L5	WP_002216240.1
389000	5770000	0	389001	5770001	1	-3.89073	-22.4601	489841087	ankyrin	WP_003744789.1
6800	131667	0	6801	131668	1	-4.27501	-17.0065	121051624	putative acyltransferase	CAM07924.1
106050	3985000	0	106051	3985001	1	-5.23175	-21.9261	645184009	pilus assembly protein, partial	WP_025455974.1
100350	8.88333e+06	74808.3	100351	8.88333e+06	74809.3	-6.46797	-6.89174	489806571	phosphoenolpyruvate synthase	WP_003710443.1
7560	1.05367e+06	0	7561	1.05367e+06	1	-7.12263	-20.007	738544983	protease Do	WP_036493225.1
21300	3.31667e+06	0	21301	3.31667e+06	1	-7.28267	-21.6613	488143575	F0F1 ATP synthase subunit beta	WP_002214783.1
0	1373.33	0	1	1374.33	1	-10.4245	-10.4245	488162236	glutamine-synthetase adenylyltransferase	WP_002233444.1
0	1606.67	0	1	1607.67	1	-10.6508	-10.6508	489786221	50S ribosomal protein L11	WP_003690112.1
0	2433.33	0	1	2434.33	1	-11.2493	-11.2493	488166446	transposase	WP_002237654.1
0	3260	0	1	3261	1	-11.6711	-11.6711	489838713	pyruvate formate lyase-activating protein	WP_003742423.1
0	8300	0	1	8301	1	-13.0191	-13.0191	488163304	ribonuclease II	WP_002234512.1
0	9666.67	0	1	9667.67	1	-13.239	-13.239	488151622	polyamine ABC transporter substrate-binding protein	WP_002222830.1
0	11000	0	1	11001	1	-13.4253	-13.4253	503213956	flavoprotein	WP_013448617.1
0	11300	0	1	11301	1	-13.4642	-13.4642	490655705	hypothetical protein	WP_004520695.1
0	11866.7	0	1	11867.7	1	-13.5347	-13.5347	270727038	factor H binding protein, partial	ACZ93040.1
0	12700	0	1	12701	1	-13.6327	-13.6327	488148100	protein gp32	WP_002219308.1
0	13833.3	0	1	13834.3	1	-13.756	-13.756	489783811	HPr kinase/phosphorylase	WP_003687702.1
0	14700	0	1	14701	1	-13.8436	-13.8436	488143915	protease	WP_002215123.1
0	15333.3	0	1	15334.3	1	-13.9045	-13.9045	489773431	TonB-denpendent receptor	WP_003677332.1
0	16933.3	0	1	16934.3	1	-14.0477	-14.0477	489777821	lipid-A-disaccharide synthase	WP_003681712.1
0	18966.7	0	1	18967.7	1	-14.2113	-14.2113	489778859	membrane protein	WP_003682750.1
0	21300	0	1	21301	1	-14.3786	-14.3786	489775865	TetR family transcriptional regulator	WP_003679759.1
0	22900	0	1	22901	1	-14.4831	-14.4831	489867432	ribonuclease BN	WP_003771013.1
0	23100	0	1	23101	1	-14.4957	-14.4957	728046391	hypothetical protein, partial	WP_033912032.1
0	23600	0	1	23601	1	-14.5266	-14.5266	13940358	outer membrane protein	CAC37800.1
0	24200	0	1	24201	1	-14.5628	-14.5628	738543107	flavoprotein	WP_036491355.1
0	26400	0	1	26401	1	-14.6883	-14.6883	489775633	3-deoxy-manno-octulosonate cytidylyltransferase	WP_003679528.1
0	26933.3	0	1	26934.3	1	-14.7172	-14.7172	488144433	hypothetical protein	WP_002215641.1
0	27400	0	1	27401	1	-14.7419	-14.7419	661310395	restriction endonuclease HpaII	WP_030002100.1
0	27433.3	0	1	27434.3	1	-14.7437	-14.7437	489853609	TonB-denpendent receptor	WP_003757279.1
0	27600	0	1	27601	1	-14.7524	-14.7524	488158196	hypothetical protein	WP_002229404.1
0	28166.7	0	1	28167.7	1	-14.7818	-14.7818	489785068	cell division protein FtsK	WP_003688959.1
0	29333.3	0	1	29334.3	1	-14.8403	-14.8403	488143970	acetyltransferase	WP_002215178.1
0	29400	0	1	29401	1	-14.8436	-14.8436	488153566	50S ribosomal protein L17	WP_002224774.1
0	30800	0	1	30801	1	-14.9107	-14.9107	489866567	exopolyphosphatase	WP_003770151.1
0	30933.3	0	1	30934.3	1	-14.9169	-14.9169	515030511	P-type cation-transporting ATPase	WP_016687765.1
0	32200	0	1	32201	1	-14.9748	-14.9748	489774106	peptidase	WP_003678004.1
0	32400	0	1	32401	1	-14.9838	-14.9838	488143047	1-(5-phosphoribosyl)-5-[(5-phosphoribosylamino)methylideneamino] imidazole-4-carboxamide isomerase	WP_002214255.1
0	33900	0	1	33901	1	-15.049	-15.049	738524464	hypothetical protein, partial	WP_036472941.1
0	35000	0	1	35001	1	-15.0951	-15.0951	503213603	hypothetical protein	WP_013448264.1
0	35333.3	0	1	35334.3	1	-15.1088	-15.1088	501495157	outer membrane protein	WP_012503526.1
0	35333.3	0	1	35334.3	1	-15.1088	-15.1088	738542741	pyridoxamine 5'-phosphate oxidase	WP_036490991.1
0	35400	0	1	35401	1	-15.1115	-15.1115	489779828	sulfite reductase	WP_003683719.1
0	35666.7	0	1	35667.7	1	-15.1223	-15.1223	488168793	CRISPR-associated protein Csn1	WP_002240001.1
0	36000	0	1	36001	1	-15.1357	-15.1357	809898923	RNA-binding protein	CKL16171.1
0	36000	0	1	36001	1	-15.1357	-15.1357	748596022	NrdR family transcriptional regulator	WP_039854202.1
0	36000	0	1	36001	1	-15.1357	-15.1357	800103682	membrane protein	CEZ98628.1
0	39000	0	1	39001	1	-15.2512	-15.2512	489809527	hypothetical protein	WP_003713386.1
0	39666.7	0	1	39667.7	1	-15.2757	-15.2757	489855360	membrane protein	WP_003759024.1
0	39666.7	0	1	39667.7	1	-15.2757	-15.2757	489780299	Fe-regulated protein B	WP_003684190.1
0	39800	0	1	39801	1	-15.2805	-15.2805	489866498	pyruvate dehydrogenase	WP_003770082.1
0	39800	0	1	39801	1	-15.2805	-15.2805	750383585	murein hydrolase transporter LrgA	WP_040665497.1
0	39900	0	1	39901	1	-15.2841	-15.2841	489777524	bifunctional acetaldehyde-CoA/alcohol dehydrogenase	WP_003681415.1
0	41000	0	1	41001	1	-15.3234	-15.3234	489871545	cytochrome C550	WP_003775085.1
0	41666.7	0	1	41667.7	1	-15.3466	-15.3466	489844587	UDP-N-acetylmuramoyl-tripeptide--D-alanyl-D-alanine ligase	WP_003748281.1
0	41666.7	0	1	41667.7	1	-15.3466	-15.3466	809890453	Uncharacterised protein	CKL12320.1
0	42000	0	1	42001	1	-15.3581	-15.3581	489862982	iron ABC transporter substrate-binding protein	WP_003766598.1
0	42666.7	0	1	42667.7	1	-15.3809	-15.3809	489869869	repressor	WP_003773425.1
0	43666.7	0	1	43667.7	1	-15.4143	-15.4143	489781095	hypothetical protein	WP_003684986.1
0	44000	0	1	44001	1	-15.4252	-15.4252	121051143	hypothetical protein NMA0095	CAM07414.1
0	44000	0	1	44001	1	-15.4252	-15.4252	489780745	glycyl-tRNA synthetase subunit beta	WP_003684636.1
0	44100	0	1	44101	1	-15.4285	-15.4285	754567877	DNA mismatch repair protein MutS	WP_041961224.1
0	44633.3	0	1	44634.3	1	-15.4459	-15.4459	488146378	exodeoxyribonuclease V, beta subunit, partial	WP_002217586.1
0	46000	0	1	46001	1	-15.4894	-15.4894	800200690	putative class-II glutamine amidotransferase	CFB80083.1
0	46200	0	1	46201	1	-15.4956	-15.4956	488180565	UDP-N-acetylglucosamine diphosphorylase/glucosamine-1-phosphate N-acetyltransferase	WP_002251773.1
0	46266.7	0	1	46267.7	1	-15.4977	-15.4977	800235505	TbpB	CFC28087.1
0	48000	0	1	48001	1	-15.5508	-15.5508	489865912	peptidase M23	WP_003769500.1
0	48666.7	0	1	48667.7	1	-15.5707	-15.5707	748604163	type II restriction enzyme HphI	WP_039862343.1
0	48666.7	0	1	48667.7	1	-15.5707	-15.5707	488153812	transposase	WP_002225020.1
0	49666.7	0	1	49667.7	1	-15.6	-15.6	489840668	bile acid:sodium symporter	WP_003744371.1
0	49666.7	0	1	49667.7	1	-15.6	-15.6	489861075	hypothetical protein	WP_003764708.1
0	50200	0	1	50201	1	-15.6154	-15.6154	754567902	hypothetical protein	WP_041961249.1
0	50333.3	0	1	50334.3	1	-15.6193	-15.6193	645197826	anthranilate synthase component I	WP_025458349.1
0	51333.3	0	1	51334.3	1	-15.6476	-15.6476	489855213	peptidyl-prolyl cis-trans isomerase	WP_003758878.1
0	52000	0	1	52001	1	-15.6663	-15.6663	488170213	hypothetical protein	WP_002241421.1
0	52000	0	1	52001	1	-15.6663	-15.6663	489844054	1,5 heptosyltransferase I	WP_003747750.1
0	52200	166500	1	52201	166501	-15.6718	1.67338	489868554	3-oxoacyl-ACP synthase	WP_003772125.1
0	52666.7	0	1	52667.7	1	-15.6846	-15.6846	738543074	competence protein ComA	WP_036491323.1
0	52666.7	0	1	52667.7	1	-15.6846	-15.6846	728048916	tRNA-modifying protein	WP_033914375.1
0	53350	0	1	53351	1	-15.7032	-15.7032	738524131	hypothetical protein	WP_036472608.1
0	53666.7	0	1	53667.7	1	-15.7118	-15.7118	489859997	glutamyl-tRNA amidotransferase subunit C	WP_003763641.1
0	54333.3	0	1	54334.3	1	-15.7296	-15.7296	748598249	antibiotic biosynthesis monooxygenase, partial	WP_039856429.1
0	54433.3	0	1	54434.3	1	-15.7322	-15.7322	489855888	toxin PIN	WP_003759550.1
0	54666.7	0	1	54667.7	1	-15.7384	-15.7384	488162659	ABC transporter ATP-binding protein	WP_002233867.1
0	55600	0	1	55601	1	-15.7628	-15.7628	752776180	DnaA regulatory inactivator Hda	WP_041423169.1
0	56333.3	0	1	56334.3	1	-15.7817	-15.7817	489859373	hypothetical protein	WP_003763023.1
0	56666.7	0	1	56667.7	1	-15.7902	-15.7902	728048141	phage associated protein, partial	WP_033913715.1
0	57400	0	1	57401	1	-15.8088	-15.8088	14860858	TraH	AAK61532.1
0	58000	0	1	58001	1	-15.8238	-15.8238	488155240	pantoate--beta-alanine ligase	WP_002226448.1
0	58666.7	0	1	58667.7	1	-15.8403	-15.8403	488150282	phosphoesterase	WP_002221490.1
0	58666.7	0	1	58667.7	1	-15.8403	-15.8403	750383822	NADH dehydrogenase	WP_040665734.1
0	59000	0	1	59001	1	-15.8485	-15.8485	488163646	hypothetical protein	WP_002234854.1
0	59666.7	0	1	59667.7	1	-15.8647	-15.8647	489809723	hydroxyacylglutathione hydrolase	WP_003713581.1
0	61000	0	1	61001	1	-15.8965	-15.8965	488148386	hypothetical protein	WP_002219594.1
0	62400	0	1	62401	1	-15.9293	-15.9293	489780313	hypothetical protein	WP_003684204.1
0	62666.7	0	1	62667.7	1	-15.9354	-15.9354	489771762	iron ABC transporter substrate-binding protein	WP_003675668.1
0	62666.7	0	1	62667.7	1	-15.9354	-15.9354	32345876	PenA	AAM97232.1
0	63000	0	1	63001	1	-15.9431	-15.9431	489863492	hypothetical protein	WP_003767104.1
0	63900	0	1	63901	1	-15.9636	-15.9636	488156271	DNA polymerase III subunit delta'	WP_002227479.1
0	64000	0	1	64001	1	-15.9658	-15.9658	121051279	putative periplasmic protein	CAM07555.1
0	64333.3	0	1	64334.3	1	-15.9733	-15.9733	489805782	acetyl-CoA carboxylase carboxyltransferase subunit beta	WP_003709655.1
0	66000	580433	1	66001	580434	-16.0102	3.13657	488155311	modification methylase	WP_002226519.1
0	66000	0	1	66001	1	-16.0102	-16.0102	488146580	putrescine/spermidine ABC transporter ATP-binding protein	WP_002217788.1
0	66666.7	0	1	66667.7	1	-16.0247	-16.0247	488167504	hypothetical protein	WP_002238712.1
0	67400	0	1	67401	1	-16.0405	-16.0405	750384345	hypothetical protein, partial	WP_040666257.1
0	68000	0	1	68001	1	-16.0533	-16.0533	489855915	hypothetical protein	WP_003759577.1
0	69333.3	133333	1	69334.3	133334	-16.0813	0.943406	488143157	Na(+)-translocating NADH-quinone reductase subunit F	WP_002214365.1
0	70333.3	0	1	70334.3	1	-16.1019	-16.1019	489850070	hypothetical protein	WP_003753751.1
0	71333.3	0	1	71334.3	1	-16.1223	-16.1223	503214743	MacB family efflux pump subunit	WP_013449404.1
0	73333.3	0	1	73334.3	1	-16.1622	-16.1622	489865956	phosphoenolpyruvate-protein phosphotransferase	WP_003769544.1
0	73666.7	0	1	73667.7	1	-16.1687	-16.1687	645209729	endoribonuclease L-PSP	WP_025460605.1
0	74000	0	1	74001	1	-16.1753	-16.1753	489837858	histidine triad family protein	WP_003741569.1
0	74333.3	0	1	74334.3	1	-16.1817	-16.1817	489837377	Na(+)-translocating NADH-quinone reductase subunit C	WP_003741089.1
0	77666.7	0	1	77667.7	1	-16.245	-16.245	489837669	5-formyltetrahydrofolate cyclo-ligase	WP_003741381.1
0	79000	0	1	79001	1	-16.2696	-16.2696	748605481	pilus assembly protein PilC	WP_039863660.1
0	79000	0	1	79001	1	-16.2696	-16.2696	488148360	ferrochelatase	WP_002219568.1
0	79900	0	1	79901	1	-16.2859	-16.2859	488178839	30S ribosomal protein S15	WP_002250047.1
0	80000	0	1	80001	1	-16.2877	-16.2877	489778533	alginate O-acetyltransferase	WP_003682424.1
0	80333.3	0	1	80334.3	1	-16.2937	-16.2937	489868286	formate--tetrahydrofolate ligase	WP_003771859.1
0	80666.7	0	1	80667.7	1	-16.2997	-16.2997	489774831	phosphinothricin acetyltransferase	WP_003678727.1
0	80666.7	0	1	80667.7	1	-16.2997	-16.2997	657906763	hypothetical protein	WP_029609386.1
0	80666.7	0	1	80667.7	1	-16.2997	-16.2997	488158104	sulfate ABC transporter ATP-binding protein	WP_002229312.1
0	82666.7	0	1	82667.7	1	-16.335	-16.335	488146715	valine--pyruvate aminotransferase	WP_002217923.1
0	83333.3	0	1	83334.3	1	-16.3466	-16.3466	489869530	membrane protein	WP_003773089.1
0	83550	0	1	83551	1	-16.3504	-16.3504	12667307	CtrA	AAK01381.1
0	83666.7	0	1	83667.7	1	-16.3524	-16.3524	489837969	peptidase	WP_003741680.1
0	83666.7	0	1	83667.7	1	-16.3524	-16.3524	750384454	inorganic polyphosphate kinase	WP_040666366.1
0	85666.7	0	1	85667.7	1	-16.3865	-16.3865	489854907	nucleolar protein	WP_003758572.1
0	86000	0	1	86001	1	-16.3921	-16.3921	518100437	hypothetical protein, partial	WP_019270645.1
0	89133.3	0	1	89134.3	1	-16.4437	-16.4437	748605350	RNA polymerase factor sigma-32	WP_039863529.1
0	89300	0	1	89301	1	-16.4464	-16.4464	488144166	50S ribosomal protein L7/L12	WP_002215374.1
0	90000	0	1	90001	1	-16.4577	-16.4577	738521843	hipA family protein, partial	WP_036470320.1
0	90100	0	1	90101	1	-16.4593	-16.4593	488148477	Na(+)-translocating NADH-quinone reductase subunit C	WP_002219685.1
0	91666.7	0	1	91667.7	1	-16.4841	-16.4841	489838912	hypothetical protein	WP_003742621.1
0	97100	0	1	97101	1	-16.5672	-16.5672	498489767	tonB-dependent Receptor Plug domain protein	WP_010791107.1
0	97300	0	1	97301	1	-16.5702	-16.5702	728048163	hypothetical protein	WP_033913736.1
0	97666.7	0	1	97667.7	1	-16.5756	-16.5756	490654208	acetyltransferase	WP_004519199.1
0	97666.7	0	1	97667.7	1	-16.5756	-16.5756	488176003	delta-1-pyrroline-5-carboxylate dehydrogenase, partial	WP_002247211.1
0	99000	0	1	99001	1	-16.5952	-16.5952	489867306	glucose-6-phosphate isomerase	WP_003770888.1
0	100667	0	1	100668	1	-16.6192	-16.6192	488141157	hypothetical protein	WP_002212365.1
0	101500	0	1	101501	1	-16.6311	-16.6311	515029645	membrane protein	WP_016686899.1
0	102667	0	1	102668	1	-16.6476	-16.6476	489840919	Cro/Cl family transcriptional regulator	WP_003744622.1
0	103650	0	1	103651	1	-16.6614	-16.6614	489871073	hypothetical protein	WP_003774617.1
0	109067	0	1	109068	1	-16.7349	-16.7349	610427563	hypothetical protein NMA510612_2170	AHW76439.1
0	110000	870000	1	110001	870001	-16.7472	2.9835	488186047	hypothetical protein	WP_002257255.1
0	110000	0	1	110001	1	-16.7472	-16.7472	489861417	phosphoserine phosphatase	WP_003765047.1
0	113667	0	1	113668	1	-16.7945	-16.7945	488143189	chromosome segregation protein SMC	WP_002214397.1
0	113750	0	1	113751	1	-16.7955	-16.7955	488171643	tail protein	WP_002242851.1
0	114000	0	1	114001	1	-16.7987	-16.7987	489836989	hypothetical protein	WP_003740702.1
0	114000	0	1	114001	1	-16.7987	-16.7987	488183495	hypothetical protein, partial	WP_002254703.1
0	114667	0	1	114668	1	-16.8071	-16.8071	489779814	F0F1 ATP synthase subunit B	WP_003683705.1
0	115000	0	1	115001	1	-16.8113	-16.8113	748606093	membrane protein	WP_039864272.1
0	115667	0	1	115668	1	-16.8196	-16.8196	750383819	L,D-transpeptidase catalytic domain protein	WP_040665731.1
0	116000	0	1	116001	1	-16.8238	-16.8238	488142335	GTP-binding protein	WP_002213543.1
0	117000	0	1	117001	1	-16.8362	-16.8362	489866074	hypothetical protein	WP_003769661.1
0	117800	0	1	117801	1	-16.846	-16.846	9955717	transferrin binding protein B	CAC05595.1
0	118000	0	1	118001	1	-16.8484	-16.8484	748606171	replication initiation factor	WP_039864350.1
0	119000	0	1	119001	1	-16.8606	-16.8606	489840064	hemagglutinin family protein, partial	WP_003743769.1
0	121333	0	1	121334	1	-16.8886	-16.8886	1914831	PilM	AAB52535.1
0	122000	0	1	122001	1	-16.8965	-16.8965	786119815	hypothetical protein	WP_045750341.1
0	123000	0	1	123001	1	-16.9083	-16.9083	645197739	hypothetical protein	WP_025458289.1
0	123667	0	1	123668	1	-16.9161	-16.9161	488166758	hypothetical protein	WP_002237966.1
0	130000	0	1	130001	1	-16.9882	-16.9882	489868720	shikimate kinase	WP_003772290.1
0	130000	0	1	130001	1	-16.9882	-16.9882	489775331	(Fe-S)-binding protein	WP_003679226.1
0	132667	0	1	132668	1	-17.0175	-17.0175	489780948	hypothetical protein	WP_003684839.1
0	134000	0	1	134001	1	-17.0319	-17.0319	518100256	S-adenosylmethionine tRNA ribosyltransferase	WP_019270464.1
0	134333	0	1	134334	1	-17.0355	-17.0355	489773891	1-acyl-sn-glycerol-3-phosphate acyltransferase	WP_003677790.1
0	135333	0	1	135334	1	-17.0462	-17.0462	738541994	membrane protein	WP_036490245.1
0	135333	0	1	135334	1	-17.0462	-17.0462	489855939	membrane protein	WP_003759601.1
0	136000	0	1	136001	1	-17.0533	-17.0533	748598247	DEAD/DEAH box helicase	WP_039856427.1
0	142000	0	1	142001	1	-17.1155	-17.1155	755158866	peptidase M10	WP_042508591.1
0	144000	0	1	144001	1	-17.1357	-17.1357	501494968	PilC2	WP_012503341.1
0	145000	0	1	145001	1	-17.1457	-17.1457	515030083	host-nuclease inhibitor protein Gam	WP_016687337.1
0	146000	0	1	146001	1	-17.1556	-17.1556	489774786	glucose-6-phosphate isomerase	WP_003678682.1
0	146000	0	1	146001	1	-17.1556	-17.1556	489837052	phage-shock protein	WP_003740765.1
0	146000	0	1	146001	1	-17.1556	-17.1556	488150623	hypothetical protein	WP_002221831.1
0	148000	0	1	148001	1	-17.1752	-17.1752	488166120	hemagglutinin	WP_002237328.1
0	148333	0	1	148334	1	-17.1785	-17.1785	489871810	dihydrolipoamide succinyltransferase	WP_003775347.1
0	149000	0	1	149001	1	-17.185	-17.185	489779660	ribonucleoside triphosphate reductase	WP_003683551.1
0	154500	0	1	154501	1	-17.2373	-17.2373	499289676	hypothetical protein	WP_010980942.1
0	156000	0	1	156001	1	-17.2512	-17.2512	489840079	autotransporter	WP_003743784.1
0	157000	0	1	157001	1	-17.2604	-17.2604	488153692	hypothetical protein, partial	WP_002224900.1
0	157000	0	1	157001	1	-17.2604	-17.2604	748596349	TonB-dependent receptor	WP_039854529.1
0	158000	0	1	158001	1	-17.2696	-17.2696	488154286	N-(5'-phosphoribosyl)anthranilate isomerase	WP_002225494.1
0	167008	0	1	167009	1	-17.3496	-17.3496	657907181	ubiquinone biosynthesis protein	WP_029609804.1
0	167667	0	1	167668	1	-17.3552	-17.3552	488144267	transporter	WP_002215475.1
0	167667	0	1	167668	1	-17.3552	-17.3552	488144327	ferredoxin	WP_002215535.1
0	169000	0	1	169001	1	-17.3667	-17.3667	488172682	indole-3-glycerol-phosphate synthase	WP_002243890.1
0	169333	0	1	169334	1	-17.3695	-17.3695	502850607	conjugal transfer protein TraE	WP_013085583.1
0	170000	0	1	170001	1	-17.3752	-17.3752	489803363	virulence-associated protein E	WP_003707242.1
0	170000	0	1	170001	1	-17.3752	-17.3752	748606016	hypothetical protein, partial	WP_039864195.1
0	173833	0	1	173834	1	-17.4074	-17.4074	489843016	receptor protein	WP_003746714.1
0	174000	0	1	174001	1	-17.4087	-17.4087	489844441	DNA-dependent helicase	WP_003748136.1
0	175000	0	1	175001	1	-17.417	-17.417	489779187	ligand-gated channel	WP_003683078.1
0	176000	0	1	176001	1	-17.4252	-17.4252	488154495	adenylyltransferase	WP_002225703.1
0	177667	0	1	177668	1	-17.4388	-17.4388	518100989	LysR family transcriptional regulator	WP_019271197.1
0	180333	0	1	180334	1	-17.4603	-17.4603	754568123	trigger factor	WP_041961470.1
0	180667	0	1	180668	1	-17.463	-17.463	636860982	hypothetical protein AW44_10225	KDM98181.1
0	181000	58383.3	1	181001	58384.3	-17.4656	-1.63234	488161986	ATP-dependent helicase HrpA	WP_002233194.1
0	181433	0	1	181434	1	-17.4691	-17.4691	489868599	3-isopropylmalate dehydrogenase	WP_003772170.1
0	182500	0	1	182501	1	-17.4775	-17.4775	489842292	peptide ABC transporter ATPase	WP_003745991.1
0	188000	0	1	188001	1	-17.5204	-17.5204	488170826	iron transporter	WP_002242034.1
0	191333	0	1	191334	1	-17.5457	-17.5457	488143848	GTPase CgtA	WP_002215056.1
0	192667	0	1	192668	1	-17.5558	-17.5558	750384361	30S ribosomal protein S7	WP_040666273.1
0	193000	0	1	193001	1	-17.5582	-17.5582	489776964	alpha/beta hydrolase	WP_003680856.1
0	194667	0	1	194668	1	-17.5707	-17.5707	518100407	hypothetical protein	WP_019270615.1
0	202333	0	1	202334	1	-17.6264	-17.6264	489777847	iron ABC transporter substrate-binding protein	WP_003681738.1
0	205000	0	1	205001	1	-17.6453	-17.6453	738545693	membrane protein	WP_036493926.1
0	205667	0	1	205668	1	-17.65	-17.65	489781351	DNA mismatch repair protein MutS	WP_003685242.1
0	207333	0	1	207334	1	-17.6616	-17.6616	754916636	23S rRNA methyltransferase	WP_042274694.1
0	207333	0	1	207334	1	-17.6616	-17.6616	752783079	multidrug transporter MatE	WP_041423653.1
0	209000	0	1	209001	1	-17.6732	-17.6732	488142332	inosine 5'-monophosphate dehydrogenase	WP_002213540.1
0	211000	0	1	211001	1	-17.6869	-17.6869	738628496	peptidase M23	WP_036538006.1
0	215000	0	1	215001	1	-17.714	-17.714	489841934	glycosyl transferase	WP_003745634.1
0	215333	0	1	215334	1	-17.7162	-17.7162	489851673	histidyl-tRNA synthetase	WP_003755350.1
0	220000	0	1	220001	1	-17.7472	-17.7472	489776453	cell division protein	WP_003680345.1
0	221000	0	1	221001	1	-17.7537	-17.7537	657906722	nicotinate-nucleotide adenylyltransferase	WP_029609345.1
0	222000	0	1	222001	1	-17.7602	-17.7602	488141282	phospho-N-acetylmuramoyl-pentapeptide transferase	WP_002212490.1
0	226000	0	1	226001	1	-17.786	-17.786	489856819	PII uridylyl-transferase	WP_003760479.1
0	226500	0	1	226501	1	-17.7892	-17.7892	748605775	hypothetical protein, partial	WP_039863954.1
0	229000	0	1	229001	1	-17.805	-17.805	488142271	hypothetical protein	WP_002213479.1
0	232000	0	1	232001	1	-17.8238	-17.8238	150352	ORF1	AAB61771.1
0	239667	0	1	239668	1	-17.8707	-17.8707	738542156	isoleucyl-tRNA synthetase	WP_036490406.1
0	240000	0	1	240001	1	-17.8727	-17.8727	503213888	glutaredoxin	WP_013448549.1
0	241750	0	1	241751	1	-17.8832	-17.8832	503214058	oxidoreductase	WP_013448719.1
0	244500	0	1	244501	1	-17.8995	-17.8995	657906620	hypothetical protein	WP_029609243.1
0	244667	0	1	244668	1	-17.9005	-17.9005	518102270	2-oxoacid:acceptor oxidoreductase	WP_019272478.1
0	245333	0	1	245334	1	-17.9044	-17.9044	489774949	cysteine synthase	WP_003678845.1
0	249000	0	1	249001	1	-17.9258	-17.9258	488148273	transposase	WP_002219481.1
0	251333	0	1	251334	1	-17.9392	-17.9392	488152480	ligand-gated channel protein	WP_002223688.1
0	251500	0	1	251501	1	-17.9402	-17.9402	488160546	DNA methyltransferase	WP_002231754.1
0	256000	0	1	256001	1	-17.9658	-17.9658	750383593	hypothetical protein	WP_040665505.1
0	261000	0	1	261001	1	-17.9937	-17.9937	518103206	arginyl-tRNA synthetase	WP_019273414.1
0	265000	0	1	265001	1	-18.0156	-18.0156	748596141	hypothetical protein	WP_039854321.1
0	267000	0	1	267001	1	-18.0265	-18.0265	489848967	methyltransferase	WP_003752650.1
0	269000	0	1	269001	1	-18.0373	-18.0373	121052275	hypothetical protein NMA1445	CAM08603.1
0	269000	0	1	269001	1	-18.0373	-18.0373	498045878	Irg1, partial	WP_010360034.1
0	274000	0	1	274001	1	-18.0638	-18.0638	489845343	LysR family transcriptional regulator	WP_003749036.1
0	276000	0	1	276001	1	-18.0743	-18.0743	489837958	phosphate permease	WP_003741669.1
0	276333	0	1	276334	1	-18.0761	-18.0761	488141613	bifunctional aconitate hydratase 2/2-methylisocitrate dehydratase	WP_002212821.1
0	285000	0	1	285001	1	-18.1206	-18.1206	504393739	ligand-gated channel	WP_014580841.1
0	285000	0	1	285001	1	-18.1206	-18.1206	518101027	hypothetical protein	WP_019271235.1
0	289000	0	1	289001	1	-18.1407	-18.1407	518100373	phosphoribosylaminoimidazole-succinocarboxamide synthase	WP_019270581.1
0	289000	0	1	289001	1	-18.1407	-18.1407	515029848	hemolysin D	WP_016687102.1
0	292000	0	1	292001	1	-18.1556	-18.1556	489839329	membrane protein	WP_003743036.1
0	293000	0	1	293001	1	-18.1605	-18.1605	489775930	16S rRNA methyltransferase	WP_003679824.1
0	295000	0	1	295001	1	-18.1704	-18.1704	518102160	hemagglutinin	WP_019272368.1
0	295600	0	1	295601	1	-18.1733	-18.1733	489772443	peptidase S13	WP_003676346.1
0	296000	0	1	296001	1	-18.1752	-18.1752	489778147	ABC transporter substrate-binding protein	WP_003682038.1
0	297000	0	1	297001	1	-18.1801	-18.1801	266708	RecName: Full=Ornithine carbamoyltransferase	Q01322.1
0	298667	0	1	298668	1	-18.1882	-18.1882	488147013	30S ribosomal protein S2	WP_002218221.1
0	301000	0	1	301001	1	-18.1994	-18.1994	489869391	peptide ABC transporter substrate-binding protein	WP_003772953.1
0	305000	0	1	305001	1	-18.2185	-18.2185	119851	RecName: Full=Major ferric iron-binding protein	P17259.1
0	314333	0	1	314334	1	-18.2619	-18.2619	488144164	50S ribosomal protein L1	WP_002215372.1
0	316000	0	1	316001	1	-18.2696	-18.2696	499253573	glucokinase	WP_010951113.1
0	316000	0	1	316001	1	-18.2696	-18.2696	489783966	phosphate starvation protein PhoH	WP_003687857.1
0	317500	0	1	317501	1	-18.2764	-18.2764	489802547	hypothetical protein	WP_003706428.1
0	327667	0	1	327668	1	-18.3219	-18.3219	738523776	long-chain fatty acid--CoA ligase	WP_036472253.1
0	331000	0	1	331001	1	-18.3365	-18.3365	489782078	tellurite resistance protein TehB	WP_003685969.1
0	337500	0	1	337501	1	-18.3645	-18.3645	645188697	Opacity protein opA54, partial	WP_025456214.1
0	338000	0	1	338001	1	-18.3667	-18.3667	488149840	hypothetical protein	WP_002221048.1
0	341000	0	1	341001	1	-18.3794	-18.3794	489773831	DNA-3-methyladenine glycosylase	WP_003677730.1
0	343000	0	1	343001	1	-18.3879	-18.3879	15982212	unnamed protein product	CAC85161.1
0	347167	0	1	347168	1	-18.4053	-18.4053	488173389	cobalamin biosynthesis protein	WP_002244597.1
0	351000	0	1	351001	1	-18.4211	-18.4211	488141684	arginyl-tRNA synthetase	WP_002212892.1
0	351667	0	1	351668	1	-18.4239	-18.4239	757464102	glucose-6-phosphate isomerase, partial	WP_042744971.1
0	356000	0	1	356001	1	-18.4415	-18.4415	488141540	tail protein	WP_002212748.1
0	356667	0	1	356668	1	-18.4442	-18.4442	748605955	antirepressor protein ant, partial	WP_039864134.1
0	364000	0	1	364001	1	-18.4736	-18.4736	489806244	hypothetical protein	WP_003710116.1
0	364333	0	1	364334	1	-18.4749	-18.4749	488143550	GMP synthase	WP_002214758.1
0	370000	0	1	370001	1	-18.4972	-18.4972	489837543	hypothetical protein	WP_003741255.1
0	370000	0	1	370001	1	-18.4972	-18.4972	738526795	DNA sulfur modification protein DndD	WP_036475257.1
0	386000	0	1	386001	1	-18.5582	-18.5582	499253572	alcohol dehydrogenase	WP_010951112.1
0	392500	0	1	392501	1	-18.5823	-18.5823	488152020	electron transfer flavoprotein, beta subunit	WP_002223228.1
0	393333	0	1	393334	1	-18.5854	-18.5854	738628371	NTPase	WP_036537881.1
0	393500	0	1	393501	1	-18.586	-18.586	488142130	nucleoside diphosphate kinase	WP_002213338.1
0	396000	0	1	396001	1	-18.5951	-18.5951	518100508	hypothetical protein	WP_019270716.1
0	411500	0	1	411501	1	-18.6505	-18.6505	515031126	vibriobactin receptor	WP_016688380.1
0	411500	0	1	411501	1	-18.6505	-18.6505	488142403	hypothetical protein	WP_002213611.1
0	417000	0	1	417001	1	-18.6697	-18.6697	488141579	2,3-bisphosphoglycerate-dependent phosphoglycerate mutase	WP_002212787.1
0	422000	0	1	422001	1	-18.6869	-18.6869	488185973	elongation factor 4	WP_002257181.1
0	436667	0	1	436668	1	-18.7362	-18.7362	545064831	carbamoyl-phosphate synthase, small subunit	WP_021437548.1
0	455000	0	1	455001	1	-18.7955	-18.7955	754568190	isoleucyl-tRNA synthetase	WP_041961537.1
0	464000	6.86667e+06	1	464001	6.86667e+06	-18.8238	3.88741	489859117	CRISPR-associated protein	WP_003762769.1
0	471000	0	1	471001	1	-18.8454	-18.8454	489855960	hypothetical protein	WP_003759622.1
0	476000	0	1	476001	1	-18.8606	-18.8606	488158183	hypothetical protein	WP_002229391.1
0	499500	0	1	499501	1	-18.9301	-18.9301	728049878	hypothetical protein, partial	WP_033915303.1
0	502000	0	1	502001	1	-18.9373	-18.9373	489774517	molecular chaperone GroEL	WP_003678415.1
0	519000	0	1	519001	1	-18.9854	-18.9854	121052585	DNA topoisomerase IV subunit A	CAM08925.1
0	530000	0	1	530001	1	-19.0156	-19.0156	489778492	murein transglycosylase	WP_003682383.1
0	540000	0	1	540001	1	-19.0426	-19.0426	728046979	hypothetical protein, partial	WP_033912611.1
0	543333	0	1	543334	1	-19.0515	-19.0515	489808502	hypothetical protein	WP_003712364.1
0	547000	0	1	547001	1	-19.0612	-19.0612	489783263	ATP synthase subunit alpha	WP_003687154.1
0	558000	0	1	558001	1	-19.0899	-19.0899	489840567	homoserine kinase	WP_003744271.1
0	560271	0	1	560272	1	-19.0958	-19.0958	747190117	transposase	KIF93274.1
0	561000	0	1	561001	1	-19.0976	-19.0976	489809224	arabinose transporter	WP_003713084.1
0	562000	0	1	562001	1	-19.1002	-19.1002	489860282	YceG family protein	WP_003763922.1
0	563000	14800	1	563001	14801	-19.1028	-5.24937	489777188	1,4-alpha-glucan-branching protein	WP_003681080.1
0	568000	0	1	568001	1	-19.1155	-19.1155	489853855	glycosyl transferase family 2	WP_003757523.1
0	572000	0	1	572001	1	-19.1257	-19.1257	488142571	5-methyltetrahydropteroyltriglutamate--homocysteine methyltransferase	WP_002213779.1
0	582500	0	1	582501	1	-19.1519	-19.1519	752774916	SAM-dependent methyltransferase	WP_041421996.1
0	595000	0	1	595001	1	-19.1825	-19.1825	489865844	cell division inhibitor MinD	WP_003769432.1
0	598000	0	1	598001	1	-19.1898	-19.1898	748598133	pilus assembly protein	WP_039856313.1
0	602500	0	1	602501	1	-19.2006	-19.2006	488142094	30S ribosomal protein S6	WP_002213302.1
0	606667	0	1	606668	1	-19.2105	-19.2105	1006684	outer membrane protein P64k or PM-6	CAA61895.1
0	614000	0	1	614001	1	-19.2279	-19.2279	488149444	hypothetical protein	WP_002220652.1
0	614667	0	1	614668	1	-19.2294	-19.2294	489777926	hypothetical protein	WP_003681817.1
0	626000	75650.3	1	626001	75651.3	-19.2558	-3.04873	647544963	penicillin-binding protein 2	BAO96842.1
0	631667	0	1	631668	1	-19.2688	-19.2688	488144184	elongation factor G	WP_002215392.1
0	641000	0	1	641001	1	-19.29	-19.29	489775752	DEAD/DEAH box helicase	WP_003679646.1
0	658667	3694	1	658668	3695	-19.3292	-7.47783	490655794	cell division protein FtsK	WP_004520784.1
0	671000	0	1	671001	1	-19.356	-19.356	489793211	XRE family transcriptional regulator	WP_003697102.1
0	677000	0	1	677001	1	-19.3688	-19.3688	754568262	FG-GAP repeat protein	WP_041961609.1
0	678667	0	1	678668	1	-19.3723	-19.3723	488154629	aspartyl-tRNA amidotransferase subunit B	WP_002225837.1
0	714000	0	1	714001	1	-19.4456	-19.4456	489804457	transposase	WP_003708334.1
0	730000	0	1	730001	1	-19.4775	-19.4775	488147971	murein transglycosylase	WP_002219179.1
0	770000	0	1	770001	1	-19.5545	-19.5545	489842465	chromosome condensation protein CcrB	WP_003746164.1
0	772000	0	1	772001	1	-19.5582	-19.5582	489868296	5-methyltetrahydropteroyltriglutamate--homocysteine methyltransferase	WP_003771869.1
0	797667	0	1	797668	1	-19.6054	-19.6054	489782474	malate dehydrogenase	WP_003686365.1
0	836667	0	1	836668	1	-19.6743	-19.6743	489867830	pyridoxine 5'-phosphate synthase	WP_003771408.1
0	855000	0	1	855001	1	-19.7056	-19.7056	488152498	30S ribosomal protein S1	WP_002223706.1
0	891500	0	1	891501	1	-19.7659	-19.7659	488141969	cysteine desulfurase	WP_002213177.1
0	896667	0	1	896668	1	-19.7742	-19.7742	657907196	LysR family transcriptional regulator	WP_029609819.1
0	945000	0	1	945001	1	-19.85	-19.85	489861801	gamma-glutamyl-gamma-aminobutyraldehyde dehydrogenase	WP_003765429.1
0	1050000	0	1	1050001	1	-20.002	-20.002	488145009	peptidoglycan-binding protein LysM	WP_002216217.1
0	1.30667e+06	0	1	1.30667e+06	1	-20.3175	-20.3175	489857306	carbonic anhydrase	WP_003760965.1
0	1350000	0	1	1350001	1	-20.3645	-20.3645	748596388	hypothetical protein	WP_039854568.1
0	1430000	0	1	1430001	1	-20.4476	-20.4476	488143679	tRNA modification GTPase TrmE	WP_002214887.1
0	1440000	0	1	1440001	1	-20.4576	-20.4576	488177177	relA/SpoT family protein	WP_002248385.1
0	1470000	0	1	1470001	1	-20.4874	-20.4874	738542678	hypothetical protein	WP_036490928.1
0	1520000	0	1	1520001	1	-20.5356	-20.5356	488143759	D-glycero-beta-D-manno-heptose-1,7-bisphosphate 7-phosphatase	WP_002214967.1
0	1540000	0	1	1540001	1	-20.5545	-20.5545	488143549	lipid A export ATP-binding/permease protein MsbA	WP_002214757.1
0	1599000	0	1	1599001	1	-20.6087	-20.6087	747189561	hypothetical protein NX88_05545, partial	KIF92827.1
0	2.45767e+06	0	1	2.45767e+06	1	-21.2289	-21.2289	728046665	transposase, partial	WP_033912301.1
0	2650000	0	1	2650001	1	-21.3376	-21.3376	489870469	hypothetical protein	WP_003774020.1
0	2.66667e+06	0	1	2.66667e+06	1	-21.3466	-21.3466	490654974	UDP-N-acetylenolpyruvoylglucosamine reductase	WP_004519964.1
0	2.80667e+06	0	1	2.80667e+06	1	-21.4204	-21.4204	488155637	membrane protein	WP_002226845.1
0	2950000	0	1	2950001	1	-21.4923	-21.4923	489782643	hypothetical protein	WP_003686534.1
0	3550000	0	1	3550001	1	-21.7594	-21.7594	488160492	hypothetical protein	WP_002231700.1
0	3620000	0	1	3620001	1	-21.7876	-21.7876	515030378	hypothetical protein	WP_016687632.1
0	4.18333e+06	0	1	4.18333e+06	1	-21.9962	-21.9962	750384527	prephenate dehydratase	WP_040666439.1
0	4.69667e+06	0	1	4.69667e+06	1	-22.1632	-22.1632	3122741	RecName: Full=50S ribosomal protein L9 [Neisseria gonorrhoeae]	O07816.1
0	5820000	0	1	5820001	1	-22.4726	-22.4726	763414240	hypothetical protein	WP_044270510.1
0	5910000	0	1	5910001	1	-22.4947	-22.4947	489773434	hypothetical protein	WP_003677335.1
0	5910000	0	1	5910001	1	-22.4947	-22.4947	488141229	iron-regulated protein FrpC	WP_002212437.1
0	11600000	0	1	11600001	1	-23.4676	-23.4676	489774007	anaerobic ribonucleoside-triphosphate reductase, beta subunit, partial	WP_003677906.1

## Sheet: Sheet 2_Up-regulated at 0
AVG 0C INTENSITY	AVG 20C INTENSITY	AVG 4C INTENSITY	0C	20C	4C	0vs20	4 vs 20	GI list	entry_name	Accession number
898484	0	0	898485	1	1	19.7771	0	488141426	asparaginase	WP_002212634.1
896185	0	0	896186	1	1	19.7734	0	489856345	hypothetical protein	WP_003760007.1
873333	0	0	873334	1	1	19.7362	0	488158105	pantothenate synthetase	WP_002229313.1
794000	0	0	794001	1	1	19.5988	0	503213592	ribonuclease E	WP_013448253.1
659000	0	0	659001	1	1	19.3299	0	488143000	potassium transporter Trk	WP_002214208.1
552000	0	0	552001	1	1	19.0743	0	728048558	pilus assembly protein PilV	WP_033914104.1
532783	0	0	532784	1	1	19.0232	0	755158625	hypothetical protein, partial	WP_042508350.1
519000	0	0	519001	1	1	18.9854	0	489776256	hypothetical protein	WP_003680149.1
508000	0	0	508001	1	1	18.9545	0	645196615	GTP pyrophosphokinase	WP_025457563.1
502007	0	0	502008	1	1	18.9374	0	489806418	hypothetical protein	WP_003710290.1
496217	0	0	496218	1	1	18.9206	0	489810240	riboflavin synthase subunit alpha	WP_003714096.1
495000	0	0	495001	1	1	18.9171	0	750383947	hypothetical protein	WP_040665859.1
467500	0	0	467501	1	1	18.8346	0	489777120	terminase	WP_003681012.1
464000	0	0	464001	1	1	18.8238	0	645198958	hypothetical protein	WP_025458620.1
438000	0	0	438001	1	1	18.7406	0	488178140	transposase	WP_002249348.1
355267	0	0	355268	1	1	18.4385	0	488142125	pilus assembly protein PilW	WP_002213333.1
353000	0	0	353001	1	1	18.4293	0	11877311	putative adenine/cytosine DNA methyltransferase	CAC19024.1
335000	0	0	335001	1	1	18.3538	0	489854014	prophage tail length tape measure protein	WP_003757682.1
322389	0	0	322390	1	1	18.2984	0	728044867	Opacity protein opA54	WP_033910748.1
315000	0	0	315001	1	1	18.265	0	489804667	ATP-dependent DNA helicase RecQ	WP_003708543.1
300000	0	0	300001	1	1	18.1946	0	754916658	hemagglutinin, partial	WP_042274716.1
299750	0	0	299751	1	1	18.1934	0	645196060	hypothetical protein	WP_025457146.1
282474	0	0	282475	1	1	18.1078	0	489854099	hypothetical protein	WP_003757767.1
260000	0	0	260001	1	1	17.9882	0	728045051	hypothetical protein, partial	WP_033910892.1
258000	0	0	258001	1	1	17.977	0	489784662	gamma-glutamyl kinase	WP_003688553.1
250000	0	0	250001	1	1	17.9316	0	488164223	membrane protein	WP_002235431.1
245000	0	0	245001	1	1	17.9024	0	1350917	RecName: Full=30S ribosomal protein S10 [Neisseria gonorrhoeae]	P48851.1
243000	0	0	243001	1	1	17.8906	0	489870211	glycosyl transferase	WP_003773764.1
233833	0	0	233834	1	1	17.8351	0	489843591	NAD-dependent DNA ligase LigA	WP_003747289.1
230000	0	0	230001	1	1	17.8113	0	809898469	DNA repair protein RadC	CKL26883.1
219667	0	0	219668	1	1	17.745	0	489776697	DNA-binding protein	WP_003680589.1
209000	0	0	209001	1	1	17.6732	0	518101391	rep protein	WP_019271599.1
192000	0	0	192001	1	1	17.5508	0	489858719	aromatic amino acid exporter	WP_003762375.1
187000	0	0	187001	1	1	17.5127	0	489770536	ATP-dependent Clp protease ATP-binding protein	WP_003674447.1
186000	0	0	186001	1	1	17.505	0	489785904	lactoylglutathione lyase	WP_003689795.1
179000	0	0	179001	1	1	17.4496	0	3421248	rho	CAA11638.1
177267	0	0	177268	1	1	17.4356	0	488142344	sulfite reductase subunit beta	WP_002213552.1
171000	0	0	171001	1	1	17.3836	0	738545050	cytochrome oxidase subunit III, partial	WP_036493292.1
170085	0	0	170086	1	1	17.3759	0	489838156	glutaminyl-tRNA synthetase	WP_003741867.1
169417	0	0	169418	1	1	17.3702	0	515029752	hypothetical protein	WP_016687006.1
169000	0	0	169001	1	1	17.3667	0	489839643	type VI secretion protein	WP_003743349.1
158500	0	0	158501	1	1	17.2741	0	121051314	putative periplasmic protein	CAM07599.1
151000	0	0	151001	1	1	17.2042	0	518099897	glutaredoxin	WP_019270105.1
147500	0	0	147501	1	1	17.1704	0	489872083	transposase	WP_003775617.1
146667	0	0	146668	1	1	17.1622	0	488142342	sulfate adenylyltransferase	WP_002213550.1
145000	0	0	145001	1	1	17.1457	0	728045648	hypothetical protein	WP_033911299.1
143000	0	0	143001	1	1	17.1257	0	33309965	unknown	AAQ03241.1
141333	0	0	141334	1	1	17.1088	0	728042397	UDP-N-acetylglucosamine 2-epimerase	WP_033908431.1
136750	0	0	136751	1	1	17.0612	0	489860028	suppressor of fused protein	WP_003763671.1
133074	0	0	133075	1	1	17.0219	0	489838842	racemase	WP_003742551.1
133000	0	0	133001	1	1	17.0211	0	490654052	glutamine ABC transporter ATP-binding protein	WP_004519043.1
132400	0	0	132401	1	1	17.0146	0	489860145	hypothetical protein	WP_003763787.1
131513	0	0	131514	1	1	17.0049	0	489839583	NAD(P)H nitroreductase	WP_003743289.1
124000	0	0	124001	1	1	16.92	0	518103288	2-isopropylmalate synthase	WP_019273496.1
122833	0	0	122834	1	1	16.9064	0	657906914	molybdopterin-converting factor chain 2	WP_029609537.1
121550	0	0	121551	1	1	16.8912	0	488150443	ligand-gated channel protein	WP_002221651.1
108000	0	0	108001	1	1	16.7207	0	489781598	ribonuclease Z	WP_003685489.1
106000	0	0	106001	1	1	16.6937	0	489809198	molecular chaperone DnaJ	WP_003713058.1
106000	0	0	106001	1	1	16.6937	0	754567894	zinc protease	WP_041961241.1
105007	0	0	105008	1	1	16.6801	0	489776926	thioester dehydrase	WP_003680818.1
102500	0	0	102501	1	1	16.6453	0	728047441	anhydro-N-acetylmuramic acid kinase	WP_033913054.1
102000	0	0	102001	1	1	16.6382	0	489794943	transferrin-binding protein B	WP_003698834.1
88000	0	0	88001	1	1	16.4252	0	748595817	adenosylmethionine--8-amino-7-oxononanoate transaminase BioA	WP_039853997.1
82800	0	0	82801	1	1	16.3374	0	754568239	2-alkenal reductase	WP_041961586.1
82550.7	0	0	82551.7	1	1	16.333	0	488153588	ribonuclease E	WP_002224796.1
82000	0	0	82001	1	1	16.3234	0	489779169	disulfide bond formation protein DsbB	WP_003683060.1
77000	0	0	77001	1	1	16.2326	0	750384240	epimerase, partial	WP_040666152.1
76333.3	0	0	76334.3	1	1	16.22	0	518100491	hypothetical protein, partial	WP_019270699.1
76200	0	0	76201	1	1	16.2175	0	754915833	hypothetical protein, partial	WP_042273931.1
75433	0	0	75434	1	1	16.2029	0	728049983	hypothetical protein, partial	WP_033915406.1
75100	0	0	75101	1	1	16.1965	0	489871223	paraquat-inducible protein B	WP_003774765.1
73800	0	0	73801	1	1	16.1714	0	490656019	receptor protein	WP_004521009.1
72818.7	0	0	72819.7	1	1	16.152	0	489772448	tRNA threonylcarbamoyladenosine modification protein TsaD	WP_003676351.1
71574.3	0	0	71575.3	1	1	16.1272	0	488164664	hypothetical protein	WP_002235872.1
71300	0	0	71301	1	1	16.1216	0	488147262	glucosamine-1-phosphate N-acetyltransferase	WP_002218470.1
69927.5	0	0	69928.5	1	1	16.0936	0	657906563	pseudouridine synthase	WP_029609186.1
68333.3	0	0	68334.3	1	1	16.0603	0	489784630	modification methylase	WP_003688521.1
63600	0	0	63601	1	1	15.9568	0	489867166	exodeoxyribonuclease V subunit beta	WP_003770749.1
62333.3	0	0	62334.3	1	1	15.9277	0	490602800	hypothetical protein	WP_004467820.1
62200	0	0	62201	1	1	15.9247	0	489808320	hemin transporter	WP_003712182.1
61629	0	0	61630	1	1	15.9113	0	489775456	ABC transporter substrate-binding protein	WP_003679351.1
60755.3	0	0	60756.3	1	1	15.8907	0	488149496	peptidase	WP_002220704.1
59407.3	0	0	59408.3	1	1	15.8584	0	489870890	hypothetical protein	WP_003774435.1
55700	0	0	55701	1	1	15.7654	0	488167288	ATP/GTP-binding domain protein	WP_002238496.1
52400	0	0	52401	1	1	15.6773	0	809890375	bifunctional 3%2C4-dihydroxy-2-butanone 4-phosphate synthase/GTP cyclohydrolase II-like protein	CKL15253.1
51600	0	0	51601	1	1	15.6551	0	489840129	acetyltransferase	WP_003743834.1
51000	0	0	51001	1	1	15.6382	0	518102244	hypothetical protein	WP_019272452.1
48300	0	0	48301	1	1	15.5598	0	488184374	type-1V conjugative transfer system mating pair stabilization family protein	WP_002255582.1
48100	0	0	48101	1	1	15.5538	0	489855163	peptide ABC transporter permease	WP_003758828.1
44000	0	0	44001	1	1	15.4252	0	489865988	hypothetical protein	WP_003769575.1
43600	0	0	43601	1	1	15.4121	0	800248487	Uncharacterised protein	CFC53224.1
37000	0	0	37001	1	1	15.1753	0	488144126	hypothetical protein	WP_002215334.1
34600	0	0	34601	1	1	15.0785	0	489809850	hypothetical protein	WP_003713708.1
32900	0	0	32901	1	1	15.0058	0	488142874	phenylalanyl-tRNA synthetase subunit beta	WP_002214082.1
31666	0	0	31667	1	1	14.9507	0	489806902	electron transfer flavoprotein subunit beta	WP_003710773.1
31000	0	0	31001	1	1	14.92	0	488148084	molecular chaperone HscA	WP_002219292.1
28266.7	0	0	28267.7	1	1	14.7869	0	654607300	hypothetical protein DT75_04740	KEC87783.1
25729.3	0	0	25730.3	1	1	14.6512	0	27573133	glucose-6-phosphate isomerase 2	AAO19966.1
23900	0	0	23901	1	1	14.5448	0	488144261	hypothetical protein	WP_002215469.1
22266.7	0	0	22267.7	1	1	14.4427	0	489851338	histidinol-phosphate aminotransferase	WP_003755015.1
22216.7	0	0	22217.7	1	1	14.4394	0	489777254	UDP-N-acetylglucosamine 1-carboxyvinyltransferase	WP_003681146.1
21366.7	0	0	21367.7	1	1	14.3831	0	636860248	hypothetical protein AW44_14290, partial	KDM97545.1
21300	0	0	21301	1	1	14.3786	0	738545631	ATP-binding protein	WP_036493866.1
19766.7	0	0	19767.7	1	1	14.2709	0	750383698	hypothetical protein	WP_040665610.1
19500	0	0	19501	1	1	14.2513	0	1088340	adenylate kinase	AAC41489.1
17433.3	0	0	17434.3	1	1	14.0896	0	489774978	hypothetical protein	WP_003678874.1
14900	0	0	14901	1	1	13.8631	0	754568294	membrane protein	WP_041961641.1
14500	0	0	14501	1	1	13.8239	0	658463702	hypothetical protein	WP_029683027.1
13600	0	0	13601	1	1	13.7314	0	515029736	CDP-paratose synthetase	WP_016686990.1
13241.7	0	0	13242.7	1	1	13.6929	0	518101694	HemY protein	WP_019271902.1
12866.7	0	0	12867.7	1	1	13.6515	0	728046070	hypothetical protein	WP_033911718.1
11500	0	0	11501	1	1	13.4895	0	489870652	acyl-CoA dehydrogenase	WP_003774200.1
10800	0	0	10801	1	1	13.3989	0	748595759	d-alanine-poly(phosphoribitol) ligase	WP_039853939.1
10600	0	0	10601	1	1	13.3719	0	488155012	segregation and condensation protein A	WP_002226220.1
8866.67	0	0	8867.67	1	1	13.1143	0	489843356	hypothetical protein	WP_003747054.1
6966.67	0	0	6967.67	1	1	12.7665	0	489846662	tail fiber protein	WP_003750353.1
6900	0	0	6901	1	1	12.7526	0	489839823	MFS transporter	WP_003743529.1
5333.33	0	0	5334.33	1	1	12.3811	0	515031099	type IV secretion protein Rhs	WP_016688353.1
1010	0	0	1011	1	1	9.98157	0	489843886	short-chain dehydrogenase	WP_003747583.1

## Sheet: Sheet3_Up-regulated at 4
AVG 0C INTENSITY	AVG 20C INTENSITY	AVG 4C INTENSITY	0C	20C	4C	0vs20	4 vs 20	GI list	entry_name	Accession number
0	0	34866.7	1	1	34867.7	0	15.0896	488180072	sigma-54 interaction domain protein	WP_002251280.1
0	0	174067	1	1	174068	0	17.4093	488163065	glycosyltransferase family 1	WP_002234273.1
0	0	5922.67	1	1	5923.67	0	12.5323	489772864	hypothetical protein	WP_003676766.1
0	0	23816.7	1	1	23817.7	0	14.5397	489866691	oligopeptidase A	WP_003770274.1
0	0	32110.7	1	1	32111.7	0	14.9708	645907290	hypothetical protein	WP_025462706.1
0	0	37633.3	1	1	37634.3	0	15.1998	518103401	hypothetical protein, partial	WP_019273609.1
0	0	33050	1	1	33051	0	15.0124	488154124	cytidine deaminase	WP_002225332.1
0	0	586500	1	1	586501	0	19.1618	489804344	DNA-binding protein	WP_003708222.1
0	0	20800	1	1	20801	0	14.3444	21039193	LgtG	AAM33532.1
0	0	9457.33	1	1	9458.33	0	13.2074	488162201	transcription termination/antitermination factor NusG	WP_002233409.1
0	0	227467	1	1	227468	0	17.7953	488162728	cyclophilin	WP_002233936.1
0	0	10200	1	1	10201	0	13.3164	489840318	septum formation inhibitor Maf	WP_003744023.1
0	0	8933.33	1	1	8934.33	0	13.1251	489805293	beta-galactosidase	WP_003709167.1
0	0	6120	1	1	6121	0	12.5796	488142422	XRE family transcriptional regulator	WP_002213630.1
0	0	122800	1	1	122801	0	16.906	489788153	competence damage-inducible protein A	WP_003692044.1
0	0	114267	1	1	114268	0	16.8021	489771718	thymidylate kinase	WP_003675624.1
0	0	22800	1	1	22801	0	14.4768	489773230	glutamine-synthetase adenylyltransferase	WP_003677131.1
0	0	1446.67	1	1	1447.67	0	10.4995	489776842	2-isopropylmalate synthase	WP_003680734.1
0	0	17900	1	1	17901	0	14.1278	489843235	recombinase RecR	WP_003746933.1
0	0	14500	1	1	14501	0	13.8239	489780886	valyl-tRNA synthetase	WP_003684777.1
0	0	95000	1	1	95001	0	16.5357	431822621	heparin binding antigen, partial	AGA84153.1
0	0	3366.67	1	1	3367.67	0	11.7175	489793150	hypothetical protein	WP_003697041.1
0	0	1110	1	1	1111	0	10.1176	488167253	hypothetical protein	WP_002238461.1
0	0	1166.67	1	1	1167.67	0	10.1894	800571623	pilin	CFG81159.1
0	0	14700	1	1	14701	0	13.8436	515030425	RNA polymerase sigma factor RpoD	WP_016687679.1
0	0	12566.7	1	1	12567.7	0	13.6174	488141355	arginine decarboxylase	WP_002212563.1
0	0	1773.33	1	1	1774.33	0	10.7931	518100512	hypothetical protein, partial	WP_019270720.1
0	0	10000	1	1	10001	0	13.2879	489783091	methionyl-tRNA synthetase	WP_003686982.1
0	0	46666.7	1	1	46667.7	0	15.5101	488166924	membrane protein	WP_002238132.1
0	0	3046.67	1	1	3047.67	0	11.5735	489775314	arginine ABC transporter ATP-binding protein	WP_003679209.1
0	0	2980	1	1	2981	0	11.5416	610427381	hypothetical protein NMA510612_1975	AHW76257.1
0	0	17800	1	1	17801	0	14.1197	1177571	transferrin-binding protein 2 precursor	CAA90599.1
0	0	28100	1	1	28101	0	14.7783	27573005	phosphoglucomutase	AAO19902.1
0	0	8433.33	1	1	8434.33	0	13.0421	488184620	immunoglobulin A1 protease family protein	WP_002255828.1
0	0	154000	1	1	154001	0	17.2326	489800232	dihydrolipoamide succinyltransferase	WP_003704120.1
0	0	2800	1	1	2801	0	11.4517	489850810	CRISPR-associated protein Cas3	WP_003754488.1
0	0	3036.67	1	1	3037.67	0	11.5687	489778352	DeoR family transcriptional regulator	WP_003682243.1
0	0	12333.3	1	1	12334.3	0	13.5904	754567880	glyceraldehyde-3-phosphate dehydrogenase	WP_041961227.1
0	0	4466.67	1	1	4467.67	0	12.1253	750383673	LysR family transcriptional regulator	WP_040665585.1
0	0	16200	1	1	16201	0	13.9838	464390	RecName: Full=Signal recognition particle receptor FtsY	P14929.2
0	0	12500	1	1	12501	0	13.6098	755158480	hypothetical protein	WP_042508205.1
0	0	8800	1	1	8801	0	13.1035	488141741	4-oxalocrotonate tautomerase	WP_002212949.1
0	0	2646.67	1	1	2647.67	0	11.3705	489841859	hypothetical protein	WP_003745559.1
0	0	8333.33	1	1	8334.33	0	13.0249	488142771	divalent anion:Na+ symporter family transporter	WP_002213979.1
0	0	1400	1	1	1401	0	10.4522	489868084	phosphoenolpyruvate synthase	WP_003771659.1
0	0	17600	1	1	17601	0	14.1034	489840666	3-demethylubiquinone-9 3-methyltransferase	WP_003744369.1
0	0	10500	1	1	10501	0	13.3582	489840416	paraquat-inducible protein B	WP_003744121.1
0	0	17550	1	1	17551	0	14.0993	515029054	50S ribosomal protein L29	WP_016686308.1
0	0	83290	1	1	83291	0	16.3459	488185970	chorismate lyase family protein	WP_002257178.1
0	0	79333.3	1	1	79334.3	0	16.2757	14548177	RecName: Full=Penicillin-binding protein 1A	O87626.1
0	0	3833.33	1	1	3834.33	0	11.9048	489776611	hypothetical protein	WP_003680503.1
0	0	34333.3	1	1	34334.3	0	15.0674	488143074	putrescine/spermidine ABC transporter permease	WP_002214282.1
0	0	336.667	1	1	337.667	0	8.39946	515029180	DSBA oxidoreductase	WP_016686434.1

## Sheet: Sheet4_Down-regulated at 0 & 4
AVG 0C INTENSITY	AVG 20C INTENSITY	AVG 4C INTENSITY	0C	20C	4C	0vs20	4 vs 20	GI list	entry_name	Accession number
112000	115000	9458.67	112001	115001	9459.67	-0.0381348	-3.60371	489807284	adhesin	WP_003711153.1
889000	1020000	0	889001	1020001	1	-0.198314	-19.9601	738543058	recombinase RdgC	WP_036491307.1
604000	767667	0	604001	767668	1	-0.345931	-19.5501	490599237	NAD-dependent DNA ligase LigA	WP_004464257.1
175667	235000	0	175668	235001	1	-0.419818	-17.8423	489840967	co-chaperone GrpE	WP_003744669.1
80600	115333	0	80601	115334	1	-0.516952	-16.8155	488153928	glucose-6-phosphate isomerase	WP_002225136.1
839500	1.51333e+06	0	839501	1.51333e+06	1	-0.850127	-20.5293	488142994	DNA ligase	WP_002214202.1
78800	152667	0	78801	152668	1	-0.954109	-17.22	489797992	conjugal transfer protein TrbF	WP_003701883.1
423667	836000	0	423668	836001	1	-0.980572	-19.6731	488180227	DNA polymerase I family protein	WP_002251435.1
153667	311667	0	153668	311668	1	-1.02019	-18.2496	488165043	elongation factor Ts	WP_002236251.1
163500	332000	0	163501	332001	1	-1.02189	-18.3408	489776689	hypothetical protein	WP_003680581.1
123000	271000	0	123001	271001	1	-1.13963	-18.0479	488149903	chromosome partitioning protein	WP_002221111.1
47000	116000	0	47001	116001	1	-1.30337	-16.8238	489844583	peptidase	WP_003748277.1
192000	474500	0	192001	474501	1	-1.3053	-18.8561	645908050	transposase	WP_025463466.1
144000	364000	0	144001	364001	1	-1.33786	-18.4736	489808561	hypothetical protein	WP_003712423.1
137500	388000	0	137501	388001	1	-1.49662	-18.5657	488186943	50S ribosomal protein L29	WP_002258151.1
81333.3	251000	0	81334.3	251001	1	-1.62576	-17.9373	488141536	tail protein	WP_002212744.1
452500	1460000	0	452501	1460001	1	-1.68998	-20.4775	489866353	23S rRNA methyltransferase	WP_003769938.1
90550	305000	0	90551	305001	1	-1.75201	-18.2185	489806666	integrase	WP_003710537.1
86866.7	296667	0	86867.7	296668	1	-1.77196	-18.1785	488173013	helix-turn-helix family protein	WP_002244221.1
65800	234333	0	65801	234334	1	-1.83239	-17.8382	489796132	hypothetical protein	WP_003700023.1
2105000	9.26333e+06	9.85235e+07	2105001	9.26333e+06	9.85235e+07	-2.13771	3.41086	488176636	tetratricopeptide repeat family protein	WP_002247844.1
1.17933e+06	5.79667e+06	614000	1.17933e+06	5.79667e+06	614001	-2.29725	-3.23891	488143175	molecular chaperone DnaK	WP_002214383.1
365000	2000000	0	365001	2000001	1	-2.45403	-20.9316	489862744	peptidoglycan-binding protein LysM	WP_003766363.1
394333	2550000	3.06333e+07	394334	2550001	3.06333e+07	-2.69301	3.58653	488142532	succinyl-CoA synthetase subunit alpha	WP_002213740.1
51903.7	400000	0	51904.7	400001	1	-2.94607	-18.6096	489803700	acetylglutamate kinase	WP_003707579.1
41833.3	458000	0	41834.3	458001	1	-3.45259	-18.805	489776827	phosphate starvation protein PhoH	WP_003680719.1
123000	1.41167e+06	0	123001	1.41167e+06	1	-3.52066	-20.429	488145032	50S ribosomal protein L5	WP_002216240.1
389000	5770000	0	389001	5770001	1	-3.89073	-22.4601	489841087	ankyrin	WP_003744789.1
6800	131667	0	6801	131668	1	-4.27501	-17.0065	121051624	putative acyltransferase	CAM07924.1
106050	3985000	0	106051	3985001	1	-5.23175	-21.9261	645184009	pilus assembly protein, partial	WP_025455974.1
100350	8.88333e+06	74808.3	100351	8.88333e+06	74809.3	-6.46797	-6.89174	489806571	phosphoenolpyruvate synthase	WP_003710443.1
7560	1.05367e+06	0	7561	1.05367e+06	1	-7.12263	-20.007	738544983	protease Do	WP_036493225.1
21300	3.31667e+06	0	21301	3.31667e+06	1	-7.28267	-21.6613	488143575	F0F1 ATP synthase subunit beta	WP_002214783.1
0	1373.33	0	1	1374.33	1	-10.4245	-10.4245	488162236	glutamine-synthetase adenylyltransferase	WP_002233444.1
0	1606.67	0	1	1607.67	1	-10.6508	-10.6508	489786221	50S ribosomal protein L11	WP_003690112.1
0	2433.33	0	1	2434.33	1	-11.2493	-11.2493	488166446	transposase	WP_002237654.1
0	3260	0	1	3261	1	-11.6711	-11.6711	489838713	pyruvate formate lyase-activating protein	WP_003742423.1
0	8300	0	1	8301	1	-13.0191	-13.0191	488163304	ribonuclease II	WP_002234512.1
0	9666.67	0	1	9667.67	1	-13.239	-13.239	488151622	polyamine ABC transporter substrate-binding protein	WP_002222830.1
0	11000	0	1	11001	1	-13.4253	-13.4253	503213956	flavoprotein	WP_013448617.1
0	11300	0	1	11301	1	-13.4642	-13.4642	490655705	hypothetical protein	WP_004520695.1
0	11866.7	0	1	11867.7	1	-13.5347	-13.5347	270727038	factor H binding protein, partial	ACZ93040.1
0	12700	0	1	12701	1	-13.6327	-13.6327	488148100	protein gp32	WP_002219308.1
0	13833.3	0	1	13834.3	1	-13.756	-13.756	489783811	HPr kinase/phosphorylase	WP_003687702.1
0	14700	0	1	14701	1	-13.8436	-13.8436	488143915	protease	WP_002215123.1
0	15333.3	0	1	15334.3	1	-13.9045	-13.9045	489773431	TonB-denpendent receptor	WP_003677332.1
0	16933.3	0	1	16934.3	1	-14.0477	-14.0477	489777821	lipid-A-disaccharide synthase	WP_003681712.1
0	18966.7	0	1	18967.7	1	-14.2113	-14.2113	489778859	membrane protein	WP_003682750.1
0	21300	0	1	21301	1	-14.3786	-14.3786	489775865	TetR family transcriptional regulator	WP_003679759.1
0	22900	0	1	22901	1	-14.4831	-14.4831	489867432	ribonuclease BN	WP_003771013.1
0	23100	0	1	23101	1	-14.4957	-14.4957	728046391	hypothetical protein, partial	WP_033912032.1
0	23600	0	1	23601	1	-14.5266	-14.5266	13940358	outer membrane protein	CAC37800.1
0	24200	0	1	24201	1	-14.5628	-14.5628	738543107	flavoprotein	WP_036491355.1
0	26400	0	1	26401	1	-14.6883	-14.6883	489775633	3-deoxy-manno-octulosonate cytidylyltransferase	WP_003679528.1
0	26933.3	0	1	26934.3	1	-14.7172	-14.7172	488144433	hypothetical protein	WP_002215641.1
0	27400	0	1	27401	1	-14.7419	-14.7419	661310395	restriction endonuclease HpaII	WP_030002100.1
0	27433.3	0	1	27434.3	1	-14.7437	-14.7437	489853609	TonB-denpendent receptor	WP_003757279.1
0	27600	0	1	27601	1	-14.7524	-14.7524	488158196	hypothetical protein	WP_002229404.1
0	28166.7	0	1	28167.7	1	-14.7818	-14.7818	489785068	cell division protein FtsK	WP_003688959.1
0	29333.3	0	1	29334.3	1	-14.8403	-14.8403	488143970	acetyltransferase	WP_002215178.1
0	29400	0	1	29401	1	-14.8436	-14.8436	488153566	50S ribosomal protein L17	WP_002224774.1
0	30800	0	1	30801	1	-14.9107	-14.9107	489866567	exopolyphosphatase	WP_003770151.1
0	30933.3	0	1	30934.3	1	-14.9169	-14.9169	515030511	P-type cation-transporting ATPase	WP_016687765.1
0	32200	0	1	32201	1	-14.9748	-14.9748	489774106	peptidase	WP_003678004.1
0	32400	0	1	32401	1	-14.9838	-14.9838	488143047	1-(5-phosphoribosyl)-5-[(5-phosphoribosylamino)methylideneamino] imidazole-4-carboxamide isomerase	WP_002214255.1
0	33900	0	1	33901	1	-15.049	-15.049	738524464	hypothetical protein, partial	WP_036472941.1
0	35000	0	1	35001	1	-15.0951	-15.0951	503213603	hypothetical protein	WP_013448264.1
0	35333.3	0	1	35334.3	1	-15.1088	-15.1088	501495157	outer membrane protein	WP_012503526.1
0	35333.3	0	1	35334.3	1	-15.1088	-15.1088	738542741	pyridoxamine 5'-phosphate oxidase	WP_036490991.1
0	35400	0	1	35401	1	-15.1115	-15.1115	489779828	sulfite reductase	WP_003683719.1
0	35666.7	0	1	35667.7	1	-15.1223	-15.1223	488168793	CRISPR-associated protein Csn1	WP_002240001.1
0	36000	0	1	36001	1	-15.1357	-15.1357	809898923	RNA-binding protein	CKL16171.1
0	36000	0	1	36001	1	-15.1357	-15.1357	748596022	NrdR family transcriptional regulator	WP_039854202.1
0	36000	0	1	36001	1	-15.1357	-15.1357	800103682	membrane protein	CEZ98628.1
0	39000	0	1	39001	1	-15.2512	-15.2512	489809527	hypothetical protein	WP_003713386.1
0	39666.7	0	1	39667.7	1	-15.2757	-15.2757	489855360	membrane protein	WP_003759024.1
0	39666.7	0	1	39667.7	1	-15.2757	-15.2757	489780299	Fe-regulated protein B	WP_003684190.1
0	39800	0	1	39801	1	-15.2805	-15.2805	489866498	pyruvate dehydrogenase	WP_003770082.1
0	39800	0	1	39801	1	-15.2805	-15.2805	750383585	murein hydrolase transporter LrgA	WP_040665497.1
0	39900	0	1	39901	1	-15.2841	-15.2841	489777524	bifunctional acetaldehyde-CoA/alcohol dehydrogenase	WP_003681415.1
0	41000	0	1	41001	1	-15.3234	-15.3234	489871545	cytochrome C550	WP_003775085.1
0	41666.7	0	1	41667.7	1	-15.3466	-15.3466	489844587	UDP-N-acetylmuramoyl-tripeptide--D-alanyl-D-alanine ligase	WP_003748281.1
0	41666.7	0	1	41667.7	1	-15.3466	-15.3466	809890453	Uncharacterised protein	CKL12320.1
0	42000	0	1	42001	1	-15.3581	-15.3581	489862982	iron ABC transporter substrate-binding protein	WP_003766598.1
0	42666.7	0	1	42667.7	1	-15.3809	-15.3809	489869869	repressor	WP_003773425.1
0	43666.7	0	1	43667.7	1	-15.4143	-15.4143	489781095	hypothetical protein	WP_003684986.1
0	44000	0	1	44001	1	-15.4252	-15.4252	121051143	hypothetical protein NMA0095	CAM07414.1
0	44000	0	1	44001	1	-15.4252	-15.4252	489780745	glycyl-tRNA synthetase subunit beta	WP_003684636.1
0	44100	0	1	44101	1	-15.4285	-15.4285	754567877	DNA mismatch repair protein MutS	WP_041961224.1
0	44633.3	0	1	44634.3	1	-15.4459	-15.4459	488146378	exodeoxyribonuclease V, beta subunit, partial	WP_002217586.1
0	46000	0	1	46001	1	-15.4894	-15.4894	800200690	putative class-II glutamine amidotransferase	CFB80083.1
0	46200	0	1	46201	1	-15.4956	-15.4956	488180565	UDP-N-acetylglucosamine diphosphorylase/glucosamine-1-phosphate N-acetyltransferase	WP_002251773.1
0	46266.7	0	1	46267.7	1	-15.4977	-15.4977	800235505	TbpB	CFC28087.1
0	48000	0	1	48001	1	-15.5508	-15.5508	489865912	peptidase M23	WP_003769500.1
0	48666.7	0	1	48667.7	1	-15.5707	-15.5707	748604163	type II restriction enzyme HphI	WP_039862343.1
0	48666.7	0	1	48667.7	1	-15.5707	-15.5707	488153812	transposase	WP_002225020.1
0	49666.7	0	1	49667.7	1	-15.6	-15.6	489840668	bile acid:sodium symporter	WP_003744371.1
0	49666.7	0	1	49667.7	1	-15.6	-15.6	489861075	hypothetical protein	WP_003764708.1
0	50200	0	1	50201	1	-15.6154	-15.6154	754567902	hypothetical protein	WP_041961249.1
0	50333.3	0	1	50334.3	1	-15.6193	-15.6193	645197826	anthranilate synthase component I	WP_025458349.1
0	51333.3	0	1	51334.3	1	-15.6476	-15.6476	489855213	peptidyl-prolyl cis-trans isomerase	WP_003758878.1
0	52000	0	1	52001	1	-15.6663	-15.6663	488170213	hypothetical protein	WP_002241421.1
0	52000	0	1	52001	1	-15.6663	-15.6663	489844054	1,5 heptosyltransferase I	WP_003747750.1
0	52200	166500	1	52201	166501	-15.6718	1.67338	489868554	3-oxoacyl-ACP synthase	WP_003772125.1
0	52666.7	0	1	52667.7	1	-15.6846	-15.6846	738543074	competence protein ComA	WP_036491323.1
0	52666.7	0	1	52667.7	1	-15.6846	-15.6846	728048916	tRNA-modifying protein	WP_033914375.1
0	53350	0	1	53351	1	-15.7032	-15.7032	738524131	hypothetical protein	WP_036472608.1
0	53666.7	0	1	53667.7	1	-15.7118	-15.7118	489859997	glutamyl-tRNA amidotransferase subunit C	WP_003763641.1
0	54333.3	0	1	54334.3	1	-15.7296	-15.7296	748598249	antibiotic biosynthesis monooxygenase, partial	WP_039856429.1
0	54433.3	0	1	54434.3	1	-15.7322	-15.7322	489855888	toxin PIN	WP_003759550.1
0	54666.7	0	1	54667.7	1	-15.7384	-15.7384	488162659	ABC transporter ATP-binding protein	WP_002233867.1
0	55600	0	1	55601	1	-15.7628	-15.7628	752776180	DnaA regulatory inactivator Hda	WP_041423169.1
0	56333.3	0	1	56334.3	1	-15.7817	-15.7817	489859373	hypothetical protein	WP_003763023.1
0	56666.7	0	1	56667.7	1	-15.7902	-15.7902	728048141	phage associated protein, partial	WP_033913715.1
0	57400	0	1	57401	1	-15.8088	-15.8088	14860858	TraH	AAK61532.1
0	58000	0	1	58001	1	-15.8238	-15.8238	488155240	pantoate--beta-alanine ligase	WP_002226448.1
0	58666.7	0	1	58667.7	1	-15.8403	-15.8403	488150282	phosphoesterase	WP_002221490.1
0	58666.7	0	1	58667.7	1	-15.8403	-15.8403	750383822	NADH dehydrogenase	WP_040665734.1
0	59000	0	1	59001	1	-15.8485	-15.8485	488163646	hypothetical protein	WP_002234854.1
0	59666.7	0	1	59667.7	1	-15.8647	-15.8647	489809723	hydroxyacylglutathione hydrolase	WP_003713581.1
0	61000	0	1	61001	1	-15.8965	-15.8965	488148386	hypothetical protein	WP_002219594.1
0	62400	0	1	62401	1	-15.9293	-15.9293	489780313	hypothetical protein	WP_003684204.1
0	62666.7	0	1	62667.7	1	-15.9354	-15.9354	489771762	iron ABC transporter substrate-binding protein	WP_003675668.1
0	62666.7	0	1	62667.7	1	-15.9354	-15.9354	32345876	PenA	AAM97232.1
0	63000	0	1	63001	1	-15.9431	-15.9431	489863492	hypothetical protein	WP_003767104.1
0	63900	0	1	63901	1	-15.9636	-15.9636	488156271	DNA polymerase III subunit delta'	WP_002227479.1
0	64000	0	1	64001	1	-15.9658	-15.9658	121051279	putative periplasmic protein	CAM07555.1
0	64333.3	0	1	64334.3	1	-15.9733	-15.9733	489805782	acetyl-CoA carboxylase carboxyltransferase subunit beta	WP_003709655.1
0	66000	580433	1	66001	580434	-16.0102	3.13657	488155311	modification methylase	WP_002226519.1
0	66000	0	1	66001	1	-16.0102	-16.0102	488146580	putrescine/spermidine ABC transporter ATP-binding protein	WP_002217788.1
0	66666.7	0	1	66667.7	1	-16.0247	-16.0247	488167504	hypothetical protein	WP_002238712.1
0	67400	0	1	67401	1	-16.0405	-16.0405	750384345	hypothetical protein, partial	WP_040666257.1
0	68000	0	1	68001	1	-16.0533	-16.0533	489855915	hypothetical protein	WP_003759577.1
0	69333.3	133333	1	69334.3	133334	-16.0813	0.943406	488143157	Na(+)-translocating NADH-quinone reductase subunit F	WP_002214365.1
0	70333.3	0	1	70334.3	1	-16.1019	-16.1019	489850070	hypothetical protein	WP_003753751.1
0	71333.3	0	1	71334.3	1	-16.1223	-16.1223	503214743	MacB family efflux pump subunit	WP_013449404.1
0	73333.3	0	1	73334.3	1	-16.1622	-16.1622	489865956	phosphoenolpyruvate-protein phosphotransferase	WP_003769544.1
0	73666.7	0	1	73667.7	1	-16.1687	-16.1687	645209729	endoribonuclease L-PSP	WP_025460605.1
0	74000	0	1	74001	1	-16.1753	-16.1753	489837858	histidine triad family protein	WP_003741569.1
0	74333.3	0	1	74334.3	1	-16.1817	-16.1817	489837377	Na(+)-translocating NADH-quinone reductase subunit C	WP_003741089.1
0	77666.7	0	1	77667.7	1	-16.245	-16.245	489837669	5-formyltetrahydrofolate cyclo-ligase	WP_003741381.1
0	79000	0	1	79001	1	-16.2696	-16.2696	748605481	pilus assembly protein PilC	WP_039863660.1
0	79000	0	1	79001	1	-16.2696	-16.2696	488148360	ferrochelatase	WP_002219568.1
0	79900	0	1	79901	1	-16.2859	-16.2859	488178839	30S ribosomal protein S15	WP_002250047.1
0	80000	0	1	80001	1	-16.2877	-16.2877	489778533	alginate O-acetyltransferase	WP_003682424.1
0	80333.3	0	1	80334.3	1	-16.2937	-16.2937	489868286	formate--tetrahydrofolate ligase	WP_003771859.1
0	80666.7	0	1	80667.7	1	-16.2997	-16.2997	489774831	phosphinothricin acetyltransferase	WP_003678727.1
0	80666.7	0	1	80667.7	1	-16.2997	-16.2997	657906763	hypothetical protein	WP_029609386.1
0	80666.7	0	1	80667.7	1	-16.2997	-16.2997	488158104	sulfate ABC transporter ATP-binding protein	WP_002229312.1
0	82666.7	0	1	82667.7	1	-16.335	-16.335	488146715	valine--pyruvate aminotransferase	WP_002217923.1
0	83333.3	0	1	83334.3	1	-16.3466	-16.3466	489869530	membrane protein	WP_003773089.1
0	83550	0	1	83551	1	-16.3504	-16.3504	12667307	CtrA	AAK01381.1
0	83666.7	0	1	83667.7	1	-16.3524	-16.3524	489837969	peptidase	WP_003741680.1
0	83666.7	0	1	83667.7	1	-16.3524	-16.3524	750384454	inorganic polyphosphate kinase	WP_040666366.1
0	85666.7	0	1	85667.7	1	-16.3865	-16.3865	489854907	nucleolar protein	WP_003758572.1
0	86000	0	1	86001	1	-16.3921	-16.3921	518100437	hypothetical protein, partial	WP_019270645.1
0	89133.3	0	1	89134.3	1	-16.4437	-16.4437	748605350	RNA polymerase factor sigma-32	WP_039863529.1
0	89300	0	1	89301	1	-16.4464	-16.4464	488144166	50S ribosomal protein L7/L12	WP_002215374.1
0	90000	0	1	90001	1	-16.4577	-16.4577	738521843	hipA family protein, partial	WP_036470320.1
0	90100	0	1	90101	1	-16.4593	-16.4593	488148477	Na(+)-translocating NADH-quinone reductase subunit C	WP_002219685.1
0	91666.7	0	1	91667.7	1	-16.4841	-16.4841	489838912	hypothetical protein	WP_003742621.1
0	97100	0	1	97101	1	-16.5672	-16.5672	498489767	tonB-dependent Receptor Plug domain protein	WP_010791107.1
0	97300	0	1	97301	1	-16.5702	-16.5702	728048163	hypothetical protein	WP_033913736.1
0	97666.7	0	1	97667.7	1	-16.5756	-16.5756	490654208	acetyltransferase	WP_004519199.1
0	97666.7	0	1	97667.7	1	-16.5756	-16.5756	488176003	delta-1-pyrroline-5-carboxylate dehydrogenase, partial	WP_002247211.1
0	99000	0	1	99001	1	-16.5952	-16.5952	489867306	glucose-6-phosphate isomerase	WP_003770888.1
0	100667	0	1	100668	1	-16.6192	-16.6192	488141157	hypothetical protein	WP_002212365.1
0	101500	0	1	101501	1	-16.6311	-16.6311	515029645	membrane protein	WP_016686899.1
0	102667	0	1	102668	1	-16.6476	-16.6476	489840919	Cro/Cl family transcriptional regulator	WP_003744622.1
0	103650	0	1	103651	1	-16.6614	-16.6614	489871073	hypothetical protein	WP_003774617.1
0	109067	0	1	109068	1	-16.7349	-16.7349	610427563	hypothetical protein NMA510612_2170	AHW76439.1
0	110000	870000	1	110001	870001	-16.7472	2.9835	488186047	hypothetical protein	WP_002257255.1
0	110000	0	1	110001	1	-16.7472	-16.7472	489861417	phosphoserine phosphatase	WP_003765047.1
0	113667	0	1	113668	1	-16.7945	-16.7945	488143189	chromosome segregation protein SMC	WP_002214397.1
0	113750	0	1	113751	1	-16.7955	-16.7955	488171643	tail protein	WP_002242851.1
0	114000	0	1	114001	1	-16.7987	-16.7987	489836989	hypothetical protein	WP_003740702.1
0	114000	0	1	114001	1	-16.7987	-16.7987	488183495	hypothetical protein, partial	WP_002254703.1
0	114667	0	1	114668	1	-16.8071	-16.8071	489779814	F0F1 ATP synthase subunit B	WP_003683705.1
0	115000	0	1	115001	1	-16.8113	-16.8113	748606093	membrane protein	WP_039864272.1
0	115667	0	1	115668	1	-16.8196	-16.8196	750383819	L,D-transpeptidase catalytic domain protein	WP_040665731.1
0	116000	0	1	116001	1	-16.8238	-16.8238	488142335	GTP-binding protein	WP_002213543.1
0	117000	0	1	117001	1	-16.8362	-16.8362	489866074	hypothetical protein	WP_003769661.1
0	117800	0	1	117801	1	-16.846	-16.846	9955717	transferrin binding protein B	CAC05595.1
0	118000	0	1	118001	1	-16.8484	-16.8484	748606171	replication initiation factor	WP_039864350.1
0	119000	0	1	119001	1	-16.8606	-16.8606	489840064	hemagglutinin family protein, partial	WP_003743769.1
0	121333	0	1	121334	1	-16.8886	-16.8886	1914831	PilM	AAB52535.1
0	122000	0	1	122001	1	-16.8965	-16.8965	786119815	hypothetical protein	WP_045750341.1
0	123000	0	1	123001	1	-16.9083	-16.9083	645197739	hypothetical protein	WP_025458289.1
0	123667	0	1	123668	1	-16.9161	-16.9161	488166758	hypothetical protein	WP_002237966.1
0	130000	0	1	130001	1	-16.9882	-16.9882	489868720	shikimate kinase	WP_003772290.1
0	130000	0	1	130001	1	-16.9882	-16.9882	489775331	(Fe-S)-binding protein	WP_003679226.1
0	132667	0	1	132668	1	-17.0175	-17.0175	489780948	hypothetical protein	WP_003684839.1
0	134000	0	1	134001	1	-17.0319	-17.0319	518100256	S-adenosylmethionine tRNA ribosyltransferase	WP_019270464.1
0	134333	0	1	134334	1	-17.0355	-17.0355	489773891	1-acyl-sn-glycerol-3-phosphate acyltransferase	WP_003677790.1
0	135333	0	1	135334	1	-17.0462	-17.0462	738541994	membrane protein	WP_036490245.1
0	135333	0	1	135334	1	-17.0462	-17.0462	489855939	membrane protein	WP_003759601.1
0	136000	0	1	136001	1	-17.0533	-17.0533	748598247	DEAD/DEAH box helicase	WP_039856427.1
0	142000	0	1	142001	1	-17.1155	-17.1155	755158866	peptidase M10	WP_042508591.1
0	144000	0	1	144001	1	-17.1357	-17.1357	501494968	PilC2	WP_012503341.1
0	145000	0	1	145001	1	-17.1457	-17.1457	515030083	host-nuclease inhibitor protein Gam	WP_016687337.1
0	146000	0	1	146001	1	-17.1556	-17.1556	489774786	glucose-6-phosphate isomerase	WP_003678682.1
0	146000	0	1	146001	1	-17.1556	-17.1556	489837052	phage-shock protein	WP_003740765.1
0	146000	0	1	146001	1	-17.1556	-17.1556	488150623	hypothetical protein	WP_002221831.1
0	148000	0	1	148001	1	-17.1752	-17.1752	488166120	hemagglutinin	WP_002237328.1
0	148333	0	1	148334	1	-17.1785	-17.1785	489871810	dihydrolipoamide succinyltransferase	WP_003775347.1
0	149000	0	1	149001	1	-17.185	-17.185	489779660	ribonucleoside triphosphate reductase	WP_003683551.1
0	154500	0	1	154501	1	-17.2373	-17.2373	499289676	hypothetical protein	WP_010980942.1
0	156000	0	1	156001	1	-17.2512	-17.2512	489840079	autotransporter	WP_003743784.1
0	157000	0	1	157001	1	-17.2604	-17.2604	488153692	hypothetical protein, partial	WP_002224900.1
0	157000	0	1	157001	1	-17.2604	-17.2604	748596349	TonB-dependent receptor	WP_039854529.1
0	158000	0	1	158001	1	-17.2696	-17.2696	488154286	N-(5'-phosphoribosyl)anthranilate isomerase	WP_002225494.1
0	167008	0	1	167009	1	-17.3496	-17.3496	657907181	ubiquinone biosynthesis protein	WP_029609804.1
0	167667	0	1	167668	1	-17.3552	-17.3552	488144267	transporter	WP_002215475.1
0	167667	0	1	167668	1	-17.3552	-17.3552	488144327	ferredoxin	WP_002215535.1
0	169000	0	1	169001	1	-17.3667	-17.3667	488172682	indole-3-glycerol-phosphate synthase	WP_002243890.1
0	169333	0	1	169334	1	-17.3695	-17.3695	502850607	conjugal transfer protein TraE	WP_013085583.1
0	170000	0	1	170001	1	-17.3752	-17.3752	489803363	virulence-associated protein E	WP_003707242.1
0	170000	0	1	170001	1	-17.3752	-17.3752	748606016	hypothetical protein, partial	WP_039864195.1
0	173833	0	1	173834	1	-17.4074	-17.4074	489843016	receptor protein	WP_003746714.1
0	174000	0	1	174001	1	-17.4087	-17.4087	489844441	DNA-dependent helicase	WP_003748136.1
0	175000	0	1	175001	1	-17.417	-17.417	489779187	ligand-gated channel	WP_003683078.1
0	176000	0	1	176001	1	-17.4252	-17.4252	488154495	adenylyltransferase	WP_002225703.1
0	177667	0	1	177668	1	-17.4388	-17.4388	518100989	LysR family transcriptional regulator	WP_019271197.1
0	180333	0	1	180334	1	-17.4603	-17.4603	754568123	trigger factor	WP_041961470.1
0	180667	0	1	180668	1	-17.463	-17.463	636860982	hypothetical protein AW44_10225	KDM98181.1
0	181000	58383.3	1	181001	58384.3	-17.4656	-1.63234	488161986	ATP-dependent helicase HrpA	WP_002233194.1
0	181433	0	1	181434	1	-17.4691	-17.4691	489868599	3-isopropylmalate dehydrogenase	WP_003772170.1
0	182500	0	1	182501	1	-17.4775	-17.4775	489842292	peptide ABC transporter ATPase	WP_003745991.1
0	188000	0	1	188001	1	-17.5204	-17.5204	488170826	iron transporter	WP_002242034.1
0	191333	0	1	191334	1	-17.5457	-17.5457	488143848	GTPase CgtA	WP_002215056.1
0	192667	0	1	192668	1	-17.5558	-17.5558	750384361	30S ribosomal protein S7	WP_040666273.1
0	193000	0	1	193001	1	-17.5582	-17.5582	489776964	alpha/beta hydrolase	WP_003680856.1
0	194667	0	1	194668	1	-17.5707	-17.5707	518100407	hypothetical protein	WP_019270615.1
0	202333	0	1	202334	1	-17.6264	-17.6264	489777847	iron ABC transporter substrate-binding protein	WP_003681738.1
0	205000	0	1	205001	1	-17.6453	-17.6453	738545693	membrane protein	WP_036493926.1
0	205667	0	1	205668	1	-17.65	-17.65	489781351	DNA mismatch repair protein MutS	WP_003685242.1
0	207333	0	1	207334	1	-17.6616	-17.6616	754916636	23S rRNA methyltransferase	WP_042274694.1
0	207333	0	1	207334	1	-17.6616	-17.6616	752783079	multidrug transporter MatE	WP_041423653.1
0	209000	0	1	209001	1	-17.6732	-17.6732	488142332	inosine 5'-monophosphate dehydrogenase	WP_002213540.1
0	211000	0	1	211001	1	-17.6869	-17.6869	738628496	peptidase M23	WP_036538006.1
0	215000	0	1	215001	1	-17.714	-17.714	489841934	glycosyl transferase	WP_003745634.1
0	215333	0	1	215334	1	-17.7162	-17.7162	489851673	histidyl-tRNA synthetase	WP_003755350.1
0	220000	0	1	220001	1	-17.7472	-17.7472	489776453	cell division protein	WP_003680345.1
0	221000	0	1	221001	1	-17.7537	-17.7537	657906722	nicotinate-nucleotide adenylyltransferase	WP_029609345.1
0	222000	0	1	222001	1	-17.7602	-17.7602	488141282	phospho-N-acetylmuramoyl-pentapeptide transferase	WP_002212490.1
0	226000	0	1	226001	1	-17.786	-17.786	489856819	PII uridylyl-transferase	WP_003760479.1
0	226500	0	1	226501	1	-17.7892	-17.7892	748605775	hypothetical protein, partial	WP_039863954.1
0	229000	0	1	229001	1	-17.805	-17.805	488142271	hypothetical protein	WP_002213479.1
0	232000	0	1	232001	1	-17.8238	-17.8238	150352	ORF1	AAB61771.1
0	239667	0	1	239668	1	-17.8707	-17.8707	738542156	isoleucyl-tRNA synthetase	WP_036490406.1
0	240000	0	1	240001	1	-17.8727	-17.8727	503213888	glutaredoxin	WP_013448549.1
0	241750	0	1	241751	1	-17.8832	-17.8832	503214058	oxidoreductase	WP_013448719.1
0	244500	0	1	244501	1	-17.8995	-17.8995	657906620	hypothetical protein	WP_029609243.1
0	244667	0	1	244668	1	-17.9005	-17.9005	518102270	2-oxoacid:acceptor oxidoreductase	WP_019272478.1
0	245333	0	1	245334	1	-17.9044	-17.9044	489774949	cysteine synthase	WP_003678845.1
0	249000	0	1	249001	1	-17.9258	-17.9258	488148273	transposase	WP_002219481.1
0	251333	0	1	251334	1	-17.9392	-17.9392	488152480	ligand-gated channel protein	WP_002223688.1
0	251500	0	1	251501	1	-17.9402	-17.9402	488160546	DNA methyltransferase	WP_002231754.1
0	256000	0	1	256001	1	-17.9658	-17.9658	750383593	hypothetical protein	WP_040665505.1
0	261000	0	1	261001	1	-17.9937	-17.9937	518103206	arginyl-tRNA synthetase	WP_019273414.1
0	265000	0	1	265001	1	-18.0156	-18.0156	748596141	hypothetical protein	WP_039854321.1
0	267000	0	1	267001	1	-18.0265	-18.0265	489848967	methyltransferase	WP_003752650.1
0	269000	0	1	269001	1	-18.0373	-18.0373	121052275	hypothetical protein NMA1445	CAM08603.1
0	269000	0	1	269001	1	-18.0373	-18.0373	498045878	Irg1, partial	WP_010360034.1
0	274000	0	1	274001	1	-18.0638	-18.0638	489845343	LysR family transcriptional regulator	WP_003749036.1
0	276000	0	1	276001	1	-18.0743	-18.0743	489837958	phosphate permease	WP_003741669.1
0	276333	0	1	276334	1	-18.0761	-18.0761	488141613	bifunctional aconitate hydratase 2/2-methylisocitrate dehydratase	WP_002212821.1
0	285000	0	1	285001	1	-18.1206	-18.1206	504393739	ligand-gated channel	WP_014580841.1
0	285000	0	1	285001	1	-18.1206	-18.1206	518101027	hypothetical protein	WP_019271235.1
0	289000	0	1	289001	1	-18.1407	-18.1407	518100373	phosphoribosylaminoimidazole-succinocarboxamide synthase	WP_019270581.1
0	289000	0	1	289001	1	-18.1407	-18.1407	515029848	hemolysin D	WP_016687102.1
0	292000	0	1	292001	1	-18.1556	-18.1556	489839329	membrane protein	WP_003743036.1
0	293000	0	1	293001	1	-18.1605	-18.1605	489775930	16S rRNA methyltransferase	WP_003679824.1
0	295000	0	1	295001	1	-18.1704	-18.1704	518102160	hemagglutinin	WP_019272368.1
0	295600	0	1	295601	1	-18.1733	-18.1733	489772443	peptidase S13	WP_003676346.1
0	296000	0	1	296001	1	-18.1752	-18.1752	489778147	ABC transporter substrate-binding protein	WP_003682038.1
0	297000	0	1	297001	1	-18.1801	-18.1801	266708	RecName: Full=Ornithine carbamoyltransferase	Q01322.1
0	298667	0	1	298668	1	-18.1882	-18.1882	488147013	30S ribosomal protein S2	WP_002218221.1
0	301000	0	1	301001	1	-18.1994	-18.1994	489869391	peptide ABC transporter substrate-binding protein	WP_003772953.1
0	305000	0	1	305001	1	-18.2185	-18.2185	119851	RecName: Full=Major ferric iron-binding protein	P17259.1
0	314333	0	1	314334	1	-18.2619	-18.2619	488144164	50S ribosomal protein L1	WP_002215372.1
0	316000	0	1	316001	1	-18.2696	-18.2696	499253573	glucokinase	WP_010951113.1
0	316000	0	1	316001	1	-18.2696	-18.2696	489783966	phosphate starvation protein PhoH	WP_003687857.1
0	317500	0	1	317501	1	-18.2764	-18.2764	489802547	hypothetical protein	WP_003706428.1
0	327667	0	1	327668	1	-18.3219	-18.3219	738523776	long-chain fatty acid--CoA ligase	WP_036472253.1
0	331000	0	1	331001	1	-18.3365	-18.3365	489782078	tellurite resistance protein TehB	WP_003685969.1
0	337500	0	1	337501	1	-18.3645	-18.3645	645188697	Opacity protein opA54, partial	WP_025456214.1
0	338000	0	1	338001	1	-18.3667	-18.3667	488149840	hypothetical protein	WP_002221048.1
0	341000	0	1	341001	1	-18.3794	-18.3794	489773831	DNA-3-methyladenine glycosylase	WP_003677730.1
0	343000	0	1	343001	1	-18.3879	-18.3879	15982212	unnamed protein product	CAC85161.1
0	347167	0	1	347168	1	-18.4053	-18.4053	488173389	cobalamin biosynthesis protein	WP_002244597.1
0	351000	0	1	351001	1	-18.4211	-18.4211	488141684	arginyl-tRNA synthetase	WP_002212892.1
0	351667	0	1	351668	1	-18.4239	-18.4239	757464102	glucose-6-phosphate isomerase, partial	WP_042744971.1
0	356000	0	1	356001	1	-18.4415	-18.4415	488141540	tail protein	WP_002212748.1
0	356667	0	1	356668	1	-18.4442	-18.4442	748605955	antirepressor protein ant, partial	WP_039864134.1
0	364000	0	1	364001	1	-18.4736	-18.4736	489806244	hypothetical protein	WP_003710116.1
0	364333	0	1	364334	1	-18.4749	-18.4749	488143550	GMP synthase	WP_002214758.1
0	370000	0	1	370001	1	-18.4972	-18.4972	489837543	hypothetical protein	WP_003741255.1
0	370000	0	1	370001	1	-18.4972	-18.4972	738526795	DNA sulfur modification protein DndD	WP_036475257.1
0	386000	0	1	386001	1	-18.5582	-18.5582	499253572	alcohol dehydrogenase	WP_010951112.1
0	392500	0	1	392501	1	-18.5823	-18.5823	488152020	electron transfer flavoprotein, beta subunit	WP_002223228.1
0	393333	0	1	393334	1	-18.5854	-18.5854	738628371	NTPase	WP_036537881.1
0	393500	0	1	393501	1	-18.586	-18.586	488142130	nucleoside diphosphate kinase	WP_002213338.1
0	396000	0	1	396001	1	-18.5951	-18.5951	518100508	hypothetical protein	WP_019270716.1
0	411500	0	1	411501	1	-18.6505	-18.6505	515031126	vibriobactin receptor	WP_016688380.1
0	411500	0	1	411501	1	-18.6505	-18.6505	488142403	hypothetical protein	WP_002213611.1
0	417000	0	1	417001	1	-18.6697	-18.6697	488141579	2,3-bisphosphoglycerate-dependent phosphoglycerate mutase	WP_002212787.1
0	422000	0	1	422001	1	-18.6869	-18.6869	488185973	elongation factor 4	WP_002257181.1
0	436667	0	1	436668	1	-18.7362	-18.7362	545064831	carbamoyl-phosphate synthase, small subunit	WP_021437548.1
0	455000	0	1	455001	1	-18.7955	-18.7955	754568190	isoleucyl-tRNA synthetase	WP_041961537.1
0	464000	6.86667e+06	1	464001	6.86667e+06	-18.8238	3.88741	489859117	CRISPR-associated protein	WP_003762769.1
0	471000	0	1	471001	1	-18.8454	-18.8454	489855960	hypothetical protein	WP_003759622.1
0	476000	0	1	476001	1	-18.8606	-18.8606	488158183	hypothetical protein	WP_002229391.1
0	499500	0	1	499501	1	-18.9301	-18.9301	728049878	hypothetical protein, partial	WP_033915303.1
0	502000	0	1	502001	1	-18.9373	-18.9373	489774517	molecular chaperone GroEL	WP_003678415.1
0	519000	0	1	519001	1	-18.9854	-18.9854	121052585	DNA topoisomerase IV subunit A	CAM08925.1
0	530000	0	1	530001	1	-19.0156	-19.0156	489778492	murein transglycosylase	WP_003682383.1
0	540000	0	1	540001	1	-19.0426	-19.0426	728046979	hypothetical protein, partial	WP_033912611.1
0	543333	0	1	543334	1	-19.0515	-19.0515	489808502	hypothetical protein	WP_003712364.1
0	547000	0	1	547001	1	-19.0612	-19.0612	489783263	ATP synthase subunit alpha	WP_003687154.1
0	558000	0	1	558001	1	-19.0899	-19.0899	489840567	homoserine kinase	WP_003744271.1
0	560271	0	1	560272	1	-19.0958	-19.0958	747190117	transposase	KIF93274.1
0	561000	0	1	561001	1	-19.0976	-19.0976	489809224	arabinose transporter	WP_003713084.1
0	562000	0	1	562001	1	-19.1002	-19.1002	489860282	YceG family protein	WP_003763922.1
0	563000	14800	1	563001	14801	-19.1028	-5.24937	489777188	1,4-alpha-glucan-branching protein	WP_003681080.1
0	568000	0	1	568001	1	-19.1155	-19.1155	489853855	glycosyl transferase family 2	WP_003757523.1
0	572000	0	1	572001	1	-19.1257	-19.1257	488142571	5-methyltetrahydropteroyltriglutamate--homocysteine methyltransferase	WP_002213779.1
0	582500	0	1	582501	1	-19.1519	-19.1519	752774916	SAM-dependent methyltransferase	WP_041421996.1
0	595000	0	1	595001	1	-19.1825	-19.1825	489865844	cell division inhibitor MinD	WP_003769432.1
0	598000	0	1	598001	1	-19.1898	-19.1898	748598133	pilus assembly protein	WP_039856313.1
0	602500	0	1	602501	1	-19.2006	-19.2006	488142094	30S ribosomal protein S6	WP_002213302.1
0	606667	0	1	606668	1	-19.2105	-19.2105	1006684	outer membrane protein P64k or PM-6	CAA61895.1
0	614000	0	1	614001	1	-19.2279	-19.2279	488149444	hypothetical protein	WP_002220652.1
0	614667	0	1	614668	1	-19.2294	-19.2294	489777926	hypothetical protein	WP_003681817.1
0	626000	75650.3	1	626001	75651.3	-19.2558	-3.04873	647544963	penicillin-binding protein 2	BAO96842.1
0	631667	0	1	631668	1	-19.2688	-19.2688	488144184	elongation factor G	WP_002215392.1
0	641000	0	1	641001	1	-19.29	-19.29	489775752	DEAD/DEAH box helicase	WP_003679646.1
0	658667	3694	1	658668	3695	-19.3292	-7.47783	490655794	cell division protein FtsK	WP_004520784.1
0	671000	0	1	671001	1	-19.356	-19.356	489793211	XRE family transcriptional regulator	WP_003697102.1
0	677000	0	1	677001	1	-19.3688	-19.3688	754568262	FG-GAP repeat protein	WP_041961609.1
0	678667	0	1	678668	1	-19.3723	-19.3723	488154629	aspartyl-tRNA amidotransferase subunit B	WP_002225837.1
0	714000	0	1	714001	1	-19.4456	-19.4456	489804457	transposase	WP_003708334.1
0	730000	0	1	730001	1	-19.4775	-19.4775	488147971	murein transglycosylase	WP_002219179.1
0	770000	0	1	770001	1	-19.5545	-19.5545	489842465	chromosome condensation protein CcrB	WP_003746164.1
0	772000	0	1	772001	1	-19.5582	-19.5582	489868296	5-methyltetrahydropteroyltriglutamate--homocysteine methyltransferase	WP_003771869.1
0	797667	0	1	797668	1	-19.6054	-19.6054	489782474	malate dehydrogenase	WP_003686365.1
0	836667	0	1	836668	1	-19.6743	-19.6743	489867830	pyridoxine 5'-phosphate synthase	WP_003771408.1
0	855000	0	1	855001	1	-19.7056	-19.7056	488152498	30S ribosomal protein S1	WP_002223706.1
0	891500	0	1	891501	1	-19.7659	-19.7659	488141969	cysteine desulfurase	WP_002213177.1
0	896667	0	1	896668	1	-19.7742	-19.7742	657907196	LysR family transcriptional regulator	WP_029609819.1
0	945000	0	1	945001	1	-19.85	-19.85	489861801	gamma-glutamyl-gamma-aminobutyraldehyde dehydrogenase	WP_003765429.1
0	1050000	0	1	1050001	1	-20.002	-20.002	488145009	peptidoglycan-binding protein LysM	WP_002216217.1
0	1.30667e+06	0	1	1.30667e+06	1	-20.3175	-20.3175	489857306	carbonic anhydrase	WP_003760965.1
0	1350000	0	1	1350001	1	-20.3645	-20.3645	748596388	hypothetical protein	WP_039854568.1
0	1430000	0	1	1430001	1	-20.4476	-20.4476	488143679	tRNA modification GTPase TrmE	WP_002214887.1
0	1440000	0	1	1440001	1	-20.4576	-20.4576	488177177	relA/SpoT family protein	WP_002248385.1
0	1470000	0	1	1470001	1	-20.4874	-20.4874	738542678	hypothetical protein	WP_036490928.1
0	1520000	0	1	1520001	1	-20.5356	-20.5356	488143759	D-glycero-beta-D-manno-heptose-1,7-bisphosphate 7-phosphatase	WP_002214967.1
0	1540000	0	1	1540001	1	-20.5545	-20.5545	488143549	lipid A export ATP-binding/permease protein MsbA	WP_002214757.1
0	1599000	0	1	1599001	1	-20.6087	-20.6087	747189561	hypothetical protein NX88_05545, partial	KIF92827.1
0	2.45767e+06	0	1	2.45767e+06	1	-21.2289	-21.2289	728046665	transposase, partial	WP_033912301.1
0	2650000	0	1	2650001	1	-21.3376	-21.3376	489870469	hypothetical protein	WP_003774020.1
0	2.66667e+06	0	1	2.66667e+06	1	-21.3466	-21.3466	490654974	UDP-N-acetylenolpyruvoylglucosamine reductase	WP_004519964.1
0	2.80667e+06	0	1	2.80667e+06	1	-21.4204	-21.4204	488155637	membrane protein	WP_002226845.1
0	2950000	0	1	2950001	1	-21.4923	-21.4923	489782643	hypothetical protein	WP_003686534.1
0	3550000	0	1	3550001	1	-21.7594	-21.7594	488160492	hypothetical protein	WP_002231700.1
0	3620000	0	1	3620001	1	-21.7876	-21.7876	515030378	hypothetical protein	WP_016687632.1
0	4.18333e+06	0	1	4.18333e+06	1	-21.9962	-21.9962	750384527	prephenate dehydratase	WP_040666439.1
0	4.69667e+06	0	1	4.69667e+06	1	-22.1632	-22.1632	3122741	RecName: Full=50S ribosomal protein L9 [Neisseria gonorrhoeae]	O07816.1
0	5820000	0	1	5820001	1	-22.4726	-22.4726	763414240	hypothetical protein	WP_044270510.1
0	5910000	0	1	5910001	1	-22.4947	-22.4947	489773434	hypothetical protein	WP_003677335.1
0	5910000	0	1	5910001	1	-22.4947	-22.4947	488141229	iron-regulated protein FrpC	WP_002212437.1
0	11600000	0	1	11600001	1	-23.4676	-23.4676	489774007	anaerobic ribonucleoside-triphosphate reductase, beta subunit, partial	WP_003677906.1

## Sheet: Sheet5_Others
AVG 0C INTENSITY	AVG 20C INTENSITY	AVG 4C INTENSITY	0C	20C	4C	0vs20	4 vs 20	GI list	entry_name	Accession number
125000	0	45766.7	125001	1	45767.7	16.9316	15.482	489868697	acetyl-CoA hydrolase	WP_003772267.1
87233.3	0	48400	87234.3	1	48401	16.4126	15.5627	489864423	hypothetical protein	WP_003768026.1
22500	0	62950	22501	1	62951	14.4577	15.9419	489797537	tail protein	WP_003701428.1
6320	0	34333.3	6321	1	34334.3	12.6259	15.0674	750383664	nuclease, partial	WP_040665576.1
151667	2423.33	0	151668	2424.33	1	5.96718	-11.2434	488143028	adhesin MafB	WP_002214236.1
644000	114333	0	644001	114334	1	2.4938	-16.8029	488144465	DSBA oxidoreductase	WP_002215673.1
349000	70733.3	0	349001	70734.3	1	2.30275	-16.1101	489868304	peptidase M16	WP_003771877.1
582000	119667	0	582001	119668	1	2.28199	-16.8687	489863727	O-methyltransferase	WP_003767337.1
2100000	554000	0	2100001	554001	1	1.92243	-19.0795	489857502	cell division protein FtsK	WP_003761161.1
188500	73333.3	234667	188501	73334.3	234668	1.36201	1.67806	754568259	oxidoreductase	WP_041961606.1
213500	103000	168200	213501	103001	168201	1.05158	0.707528	12802682	Exl2C	AAK08055.1
484000	239200	0	484001	239201	1	1.01679	-17.8679	672871289	DNA gyrase subunit A	AIK02110.1
79666.7	51500	0	79667.7	51501	1	0.629394	-15.6523	489776455	biotin--[acetyl-CoA-carboxylase] synthetase	WP_003680347.1
78326.3	51500	0	78327.3	51501	1	0.604915	-15.6523	489774266	ABC transporter	WP_003678164.1
0	0	0	1	1	1	0	0	489787325	XRE family transcriptional regulator	WP_003691216.1
176333	184333	559000	176334	184334	559001	-0.0640114	1.60053	489782395	dihydroorotate dehydrogenase	WP_003686286.1
