# Supplementary material for: Multiple Adaptive Strategies of Himalayan Iodobacter sp. PCH194 to High-Altitude Stresses
Source: Front Microbiol. 2022 Jul 6;13:881873. doi: 10.3389/fmicb.2022.881873 (PMC9298515; doi:10.3389/fmicb.2022.881873)
Supplement: Supplementary file 4 [file Table_4.XLSX]

## Sheet: Data set 4
Data set 4: Lists of proteins functionally categorized by UniProt with their abundance at 4 and 0ºC
Sheet1: Proteins upregulated at 4ºC
Sheet2: Proteins downregulated at 4ºC
Sheet3: Proteins upregulated at 0ºC
Sheet4: Proteins downregulated at 0ºC
Sheet5: Abundance of proteins in various functional categories

## Sheet: Sheet1_Up-regulated at 4ºC
Protein functional category/Protein name	Gene names	Organism
Protein-containing complex
Lactase (EC 3.2.1.23)	NEILACOT_04271	Neisseria lactamica ATCC 23970
Dihydrolipoyllysine-residue succinyltransferase component of 2-oxoglutarate dehydrogenase complex (EC 2.3.1.61) (2-oxoglutarate dehydrogenase complex component E2)	NGMG_01331	Neisseria gonorrhoeae DGI2
Cellular Anatomical entity
Signal recognition particle receptor FtsY (SRP receptor)	ftsY pilA	Neisseria gonorrhoeae
Penicillin-binding protein 1A (PBP-1a) (PBP1a) [Includes: Penicillin-insensitive transglycosylase (EC 2.4.1.129) (Peptidoglycan TGase); Penicillin-sensitive transpeptidase (EC 3.4.16.4) (DD-transpeptidase)]	mrcA ponA	Neisseria flavescens
ABC transporter permease, polyamine (Putrescine transport system permease) (Putrescine/spermidine ABC transporter permease)	potB potH ERS040961_01044 JY21_00380 NMA510612_0917	Neisseria meningitidis
Putrescine ABC transporter, permease protein PotH	potB NMEN2795_0654	Neisseria meningitidis NM2795
7-methyl-GTP pyrophosphatase (m(7)GTP pyrophosphatase) (EC 3.6.1.-)	maf NEIMUCOT_05937	Neisseria mucosa ATCC 25996
Transferrin-binding protein B	tbp2	Neisseria meningitidis
Transporter, DASS family	HMPREF0602_1306	Neisseria meningitidis ATCC 13091
ABC transporter, permease protein	potH HMPREF0602_1510	Neisseria meningitidis ATCC 13091
Putrescine transport system permease protein	potB NMO_0497	Neisseria meningitidis (strain alpha14)
ABC transporter, ATP-binding protein	NEIFLAOT_00329	Neisseria flavescens NRL30031/H210
Dihydrolipoyllysine-residue succinyltransferase component of 2-oxoglutarate dehydrogenase complex (EC 2.3.1.61) (2-oxoglutarate dehydrogenase complex component E2)	NGMG_01331	Neisseria gonorrhoeae DGI2
DNA binding transcription factor family
LysR family transcriptional regulat...	NELON_02445	Neisseria elongata subsp. glycolytica ATCC 293
Catalytic activity
Signal recognition particle receptor FtsY (SRP receptor)	ftsY pilA	Neisseria gonorrhoeae
Penicillin-binding protein 1A (PBP-1a) (PBP1a) [Includes: Penicillin-insensitive transglycosylase (EC 2.4.1.129) (Peptidoglycan TGase); Penicillin-sensitive transpeptidase (EC 3.4.16.4) (DD-transpeptidase)]	mrcA ponA	Neisseria flavescens
Tautomerase (EC 5.3.2.-)	NMO_1304	Neisseria meningitidis (strain alpha14)
Glyceraldehyde-3-phosphate dehydrogenase (EC 1.2.1.-)	NELON_00895	Neisseria elongata subsp. glycolytica ATCC 29315
Tautomerase (EC 5.3.2.-)	NMA1685	Neisseria meningitidis serogroup A / serotype 4A (strain DSM 15465 / Z2491)
Bifunctional glutamine synthetase adenylyltransferase/adenylyl-removing enzyme (ATP:glutamine synthetase adenylyltransferase) (ATase) [Includes: Glutamine synthetase adenylyl-L-tyrosine phosphorylase (EC 2.7.7.89) (Adenylyl removase) (AR) (AT-N); Glutamine synthetase adenylyl transferase (EC 2.7.7.42) (Adenylyl transferase) (AT) (AT-C)]	glnE NEICINOT_04415	Neisseria cinerea ATCC 14685
Tautomerase (EC 5.3.2.-)		Neisseria meningitidis serogroup B
Succinate--CoA ligase [ADP-forming] subunit alpha (EC 6.2.1.5) (Succinyl-CoA synthetase subunit alpha) (SCS-alpha)	sucD HMPREF0602_1150	Neisseria meningitidis ATCC 13091
Tautomerase (EC 5.3.2.-)	dmpI HMPREF0602_0613	Neisseria meningitidis ATCC 13091
Biosynthetic arginine decarboxylase (ADC) (EC 4.1.1.19)	speA HMPREF0602_0262	Neisseria meningitidis ATCC 13091
tRNA-specific adenosine deaminase (EC 3.5.4.33)	tadA N875_02295	Neisseria meningitidis LNP21362
tRNA-specific adenosine deaminase (EC 3.5.4.33)	tadA NMH_0792	Neisseria meningitidis serogroup B / serotype 15 (strain H44/76)
Tautomerase (EC 5.3.2.-)	dmpI NMH_1269	Neisseria meningitidis serogroup B / serotype 15 (strain H44/76)
Beta-galactosidase (EC 3.2.1.23) (Lactase)	NEILACOT_04271	Neisseria lactamica ATCC 23970
Tautomerase (EC 5.3.2.-)	NMEN2795_1498	Neisseria meningitidis NM2795
Tautomerase (EC 5.3.2.-)	NMBB_1070	Neisseria meningitidis serogroup B (strain alpha710)
7-methyl-GTP pyrophosphatase (m(7)GTP pyrophosphatase) (EC 3.6.1.-)	maf NEIMUCOT_05937	Neisseria mucosa ATCC 25996
CRISPR-associated endonuclease Cas3-HD (EC 3.1.-.-)	NEIPOLOT_02399	Neisseria polysaccharea ATCC 43768
tRNA-specific adenosine deaminase (EC 3.5.4.33)	tadA NMB0933	Neisseria meningitidis serogroup B (strain MC58)
Tautomerase (EC 5.3.2.-)	NMB1474	Neisseria meningitidis serogroup B (strain MC58)
Biosynthetic arginine decarboxylase (ADC) (EC 4.1.1.19)	speA NMEN2795_0490	Neisseria meningitidis NM2795
Thymidylate kinase (EC 2.7.4.9) (dTMP kinase)	tmk NEICINOT_03608	Neisseria cinerea ATCC 14685
Tautomerase (EC 5.3.2.-)	N875_10560	Neisseria meningitidis LNP21362
Tautomerase (EC 5.3.2.-)	NMC1411	Neisseria meningitidis serogroup C / serotype 2a (strain ATCC 700532 / DSM 15464 / FAM18)
Ubiquinone biosynthesis O-methyltransferase (2-polyprenyl-6-hydroxyphenol methylase) (EC 2.1.1.222) (3-demethylubiquinone 3-O-methyltransferase) (EC 2.1.1.64)	ubiG NEIMUCOT_06175	Neisseria mucosa ATCC 25996
Riboflavin biosynthesis protein RibD [Includes: Diaminohydroxyphosphoribosylaminopyrimidine deaminase (DRAP deaminase) (EC 3.5.4.26) (Riboflavin-specific deaminase); 5-amino-6-(5-phosphoribosylamino)uracil reductase (EC 1.1.1.193) (HTP reductase)]	ribD NEIFLAOT_02357	Neisseria flavescens NRL30031/H210
2-isopropylmalate synthase (EC 2.3.3.13) (Alpha-IPM synthase) (Alpha-isopropylmalate synthase)	leuA NEIFLAOT_01514	Neisseria flavescens NRL30031/H210
Chorismate lyase (EC 4.1.3.-)	ubiC NEIFLAOT_01291	Neisseria flavescens NRL30031/H210
Phosphoglucomutase (Fragment)	pgm	Neisseria gonorrhoeae
DNA (cytosine-5-)-methyltransferase (EC 2.1.1.37)	A6J47_001975 CNQ34_08010	Neisseria meningitidis
pre-crRNA processing endonuclease (EC 3.1.-.-)	cas5 HMPREF1051_1282	Neisseria sicca VK64
Dihydrolipoyllysine-residue succinyltransferase component of 2-oxoglutarate dehydrogenase complex (EC 2.3.1.61) (2-oxoglutarate dehydrogenase complex component E2)	NGMG_01331	Neisseria gonorrhoeae DGI2
Acetyl-CoA hydrolase (Succinate CoA transferase) (EC 2.8.3.-)	NEIELOOT_01572 NELON_04155	Neisseria elongata subsp. glycolytica ATCC 29315
LgtG	lgtG	Neisseria meningitidis
3-oxoacyl-ACP synthase (EC 2.3.1.41) (Beta-ketoacyl synthase, N-terminal domain protein)	NEIELOOT_01476 NELON_03805	Neisseria elongata subsp. glycolytica ATCC 29315
Oligopeptidase A (EC 3.4.24.70)	NEIELOOT_00576 NELON_00195	Neisseria elongata subsp. glycolytica ATCC 29315
Phosphoenolpyruvate synthase (PEP synthase) (EC 2.7.9.2) (Pyruvate, water dikinase)	ppsA NEIELOOT_01244 NELON_07615	Neisseria elongata subsp. glycolytica ATCC 29315
Tautomerase (EC 5.3.2.-)	A6J47_006180 A6J53_13165 CNQ34_12375 COH52_09915 COI09_05630 ERS040961_01133 ERS514851_00808 GQF23_07395 I7J91_04920 JY21_04500 NCTC8249_01545 NCTC8554_00053 NMA510612_1884	Neisseria meningitidis
Binding
Signal recognition particle receptor FtsY (SRP receptor)	ftsY pilA	Neisseria gonorrhoeae
Penicillin-binding protein 1A (PBP-1a) (PBP1a) [Includes: Penicillin-insensitive transglycosylase (EC 2.4.1.129) (Peptidoglycan TGase); Penicillin-sensitive transpeptidase (EC 3.4.16.4) (DD-transpeptidase)]	mrcA ponA	Neisseria flavescens
HTH cro/C1-type domain-containing protein	NLA_19700	Neisseria lactamica (strain 020-06)
Glyceraldehyde-3-phosphate dehydrogenase (EC 1.2.1.-)	NELON_00895	Neisseria elongata subsp. glycolytica ATCC 29315
Bifunctional glutamine synthetase adenylyltransferase/adenylyl-removing enzyme (ATP:glutamine synthetase adenylyltransferase) (ATase) [Includes: Glutamine synthetase adenylyl-L-tyrosine phosphorylase (EC 2.7.7.89) (Adenylyl removase) (AR) (AT-N); Glutamine synthetase adenylyl transferase (EC 2.7.7.42) (Adenylyl transferase) (AT) (AT-C)]	glnE NEICINOT_04415	Neisseria cinerea ATCC 14685
Succinate--CoA ligase [ADP-forming] subunit alpha (EC 6.2.1.5) (Succinyl-CoA synthetase subunit alpha) (SCS-alpha)	sucD HMPREF0602_1150	Neisseria meningitidis ATCC 13091
Biosynthetic arginine decarboxylase (ADC) (EC 4.1.1.19)	speA HMPREF0602_0262	Neisseria meningitidis ATCC 13091
tRNA-specific adenosine deaminase (EC 3.5.4.33)	tadA N875_02295	Neisseria meningitidis LNP21362
tRNA-specific adenosine deaminase (EC 3.5.4.33)	tadA NMH_0792	Neisseria meningitidis serogroup B / serotype 15 (strain H44/76)
Beta-galactosidase (EC 3.2.1.23) (Lactase)	NEILACOT_04271	Neisseria lactamica ATCC 23970
DNA-binding helix-turn-helix protein	NEILACOT_03769	Neisseria lactamica ATCC 23970
CRISPR-associated endonuclease Cas3-HD (EC 3.1.-.-)	NEIPOLOT_02399	Neisseria polysaccharea ATCC 43768
tRNA-specific adenosine deaminase (EC 3.5.4.33)	tadA NMB0933	Neisseria meningitidis serogroup B (strain MC58)
Biosynthetic arginine decarboxylase (ADC) (EC 4.1.1.19)	speA NMEN2795_0490	Neisseria meningitidis NM2795
Thymidylate kinase (EC 2.7.4.9) (dTMP kinase)	tmk NEICINOT_03608	Neisseria cinerea ATCC 14685
HTH cro/C1-type domain-containing protein	HMPREF0602_1046	Neisseria meningitidis ATCC 13091
Riboflavin biosynthesis protein RibD [Includes: Diaminohydroxyphosphoribosylaminopyrimidine deaminase (DRAP deaminase) (EC 3.5.4.26) (Riboflavin-specific deaminase); 5-amino-6-(5-phosphoribosylamino)uracil reductase (EC 1.1.1.193) (HTP reductase)]	ribD NEIFLAOT_02357	Neisseria flavescens NRL30031/H210
ABC transporter, ATP-binding protein	NEIFLAOT_00329	Neisseria flavescens NRL30031/H210
pre-crRNA processing endonuclease (EC 3.1.-.-)	cas5 HMPREF1051_1282	Neisseria sicca VK64
Oligopeptidase A (EC 3.4.24.70)	NEIELOOT_00576 NELON_00195	Neisseria elongata subsp. glycolytica ATCC 29315
Phosphoenolpyruvate synthase (PEP synthase) (EC 2.7.9.2) (Pyruvate, water dikinase)	ppsA NEIELOOT_01244 NELON_07615	Neisseria elongata subsp. glycolytica ATCC 29315
Transmembrane transporter
Transporter, DASS family	HMPREF0602_1306	Neisseria meningitidis ATCC 13091
ABC transporter, ATP-binding protei...	NEIFLAOT_00329	Neisseria flavescens NRL30031/H210
Metabolic process
Penicillin-binding protein 1A (PBP-1a) (PBP1a) [Includes: Penicillin-insensitive transglycosylase (EC 2.4.1.129) (Peptidoglycan TGase); Penicillin-sensitive transpeptidase (EC 3.4.16.4) (DD-transpeptidase)]	mrcA ponA	Neisseria flavescens
Tautomerase (EC 5.3.2.-)	NMO_1304	Neisseria meningitidis (strain alpha14)
Glyceraldehyde-3-phosphate dehydrogenase (EC 1.2.1.-)	NELON_00895	Neisseria elongata subsp. glycolytica ATCC 29315
Tautomerase (EC 5.3.2.-)	NMA1685	Neisseria meningitidis serogroup A / serotype 4A (strain DSM 15465 / Z2491)
Bifunctional glutamine synthetase adenylyltransferase/adenylyl-removing enzyme (ATP:glutamine synthetase adenylyltransferase) (ATase) [Includes: Glutamine synthetase adenylyl-L-tyrosine phosphorylase (EC 2.7.7.89) (Adenylyl removase) (AR) (AT-N); Glutamine synthetase adenylyl transferase (EC 2.7.7.42) (Adenylyl transferase) (AT) (AT-C)]	glnE NEICINOT_04415	Neisseria cinerea ATCC 14685
Tautomerase (EC 5.3.2.-)		Neisseria meningitidis serogroup B
Transcription termination/antitermination protein NusG	nusG B1A92_08840	Neisseria meningitidis
Succinate--CoA ligase [ADP-forming] subunit alpha (EC 6.2.1.5) (Succinyl-CoA synthetase subunit alpha) (SCS-alpha)	sucD HMPREF0602_1150	Neisseria meningitidis ATCC 13091
Tautomerase (EC 5.3.2.-)	dmpI HMPREF0602_0613	Neisseria meningitidis ATCC 13091
Biosynthetic arginine decarboxylase (ADC) (EC 4.1.1.19)	speA HMPREF0602_0262	Neisseria meningitidis ATCC 13091
tRNA-specific adenosine deaminase (EC 3.5.4.33)	tadA N875_02295	Neisseria meningitidis LNP21362
tRNA-specific adenosine deaminase (EC 3.5.4.33)	tadA NMH_0792	Neisseria meningitidis serogroup B / serotype 15 (strain H44/76)
Tautomerase (EC 5.3.2.-)	dmpI NMH_1269	Neisseria meningitidis serogroup B / serotype 15 (strain H44/76)
Beta-galactosidase (EC 3.2.1.23) (Lactase)	NEILACOT_04271	Neisseria lactamica ATCC 23970
Tautomerase (EC 5.3.2.-)	NMEN2795_1498	Neisseria meningitidis NM2795
Tautomerase (EC 5.3.2.-)	NMBB_1070	Neisseria meningitidis serogroup B (strain alpha710)
7-methyl-GTP pyrophosphatase (m(7)GTP pyrophosphatase) (EC 3.6.1.-)	maf NEIMUCOT_05937	Neisseria mucosa ATCC 25996
CRISPR-associated endonuclease Cas3-HD (EC 3.1.-.-)	NEIPOLOT_02399	Neisseria polysaccharea ATCC 43768
tRNA-specific adenosine deaminase (EC 3.5.4.33)	tadA NMB0933	Neisseria meningitidis serogroup B (strain MC58)
Tautomerase (EC 5.3.2.-)	NMB1474	Neisseria meningitidis serogroup B (strain MC58)
Biosynthetic arginine decarboxylase (ADC) (EC 4.1.1.19)	speA NMEN2795_0490	Neisseria meningitidis NM2795
Thymidylate kinase (EC 2.7.4.9) (dTMP kinase)	tmk NEICINOT_03608	Neisseria cinerea ATCC 14685
Tautomerase (EC 5.3.2.-)	N875_10560	Neisseria meningitidis LNP21362
Tautomerase (EC 5.3.2.-)	NMC1411	Neisseria meningitidis serogroup C / serotype 2a (strain ATCC 700532 / DSM 15464 / FAM18)
Ubiquinone biosynthesis O-methyltransferase (2-polyprenyl-6-hydroxyphenol methylase) (EC 2.1.1.222) (3-demethylubiquinone 3-O-methyltransferase) (EC 2.1.1.64)	ubiG NEIMUCOT_06175	Neisseria mucosa ATCC 25996
Riboflavin biosynthesis protein RibD [Includes: Diaminohydroxyphosphoribosylaminopyrimidine deaminase (DRAP deaminase) (EC 3.5.4.26) (Riboflavin-specific deaminase); 5-amino-6-(5-phosphoribosylamino)uracil reductase (EC 1.1.1.193) (HTP reductase)]	ribD NEIFLAOT_02357	Neisseria flavescens NRL30031/H210
2-isopropylmalate synthase (EC 2.3.3.13) (Alpha-IPM synthase) (Alpha-isopropylmalate synthase)	leuA NEIFLAOT_01514	Neisseria flavescens NRL30031/H210
Phosphoglucomutase (Fragment)	pgm	Neisseria gonorrhoeae
DNA (cytosine-5-)-methyltransferase (EC 2.1.1.37)	A6J47_001975 CNQ34_08010	Neisseria meningitidis
pre-crRNA processing endonuclease (EC 3.1.-.-)	cas5 HMPREF1051_1282	Neisseria sicca VK64
Dihydrolipoyllysine-residue succinyltransferase component of 2-oxoglutarate dehydrogenase complex (EC 2.3.1.61) (2-oxoglutarate dehydrogenase complex component E2)	NGMG_01331	Neisseria gonorrhoeae DGI2
Acetyl-CoA hydrolase (Succinate CoA transferase) (EC 2.8.3.-)	NEIELOOT_01572 NELON_04155	Neisseria elongata subsp. glycolytica ATCC 29315
3-oxoacyl-ACP synthase (EC 2.3.1.41) (Beta-ketoacyl synthase, N-terminal domain protein)	NEIELOOT_01476 NELON_03805	Neisseria elongata subsp. glycolytica ATCC 29315
Oligopeptidase A (EC 3.4.24.70)	NEIELOOT_00576 NELON_00195	Neisseria elongata subsp. glycolytica ATCC 29315
Phosphoenolpyruvate synthase (PEP synthase) (EC 2.7.9.2) (Pyruvate, water dikinase)	ppsA NEIELOOT_01244 NELON_07615	Neisseria elongata subsp. glycolytica ATCC 29315
Tautomerase (EC 5.3.2.-)	A6J47_006180 A6J53_13165 CNQ34_12375 COH52_09915 COI09_05630 ERS040961_01133 ERS514851_00808 GQF23_07395 I7J91_04920 JY21_04500 NCTC8249_01545 NCTC8554_00053 NMA510612_1884	Neisseria meningitidis
Cellular Process
Signal recognition particle receptor FtsY (SRP receptor)	ftsY pilA	Neisseria gonorrhoeae
Penicillin-binding protein 1A (PBP-1a) (PBP1a) [Includes: Penicillin-insensitive transglycosylase (EC 2.4.1.129) (Peptidoglycan TGase); Penicillin-sensitive transpeptidase (EC 3.4.16.4) (DD-transpeptidase)]	mrcA ponA	Neisseria flavescens
Tautomerase (EC 5.3.2.-)	NMO_1304	Neisseria meningitidis (strain alpha14)
Tautomerase (EC 5.3.2.-)	NMA1685	Neisseria meningitidis serogroup A / serotype 4A (strain DSM 15465 / Z2491)
Putrescine transport system permease protein	potB NMO_0497	Neisseria meningitidis (strain alpha14)
Tautomerase (EC 5.3.2.-)		Neisseria meningitidis serogroup B
Transcription termination/antitermination protein NusG	nusG B1A92_08840	Neisseria meningitidis
Succinate--CoA ligase [ADP-forming] subunit alpha (EC 6.2.1.5) (Succinyl-CoA synthetase subunit alpha) (SCS-alpha)	sucD HMPREF0602_1150	Neisseria meningitidis ATCC 13091
Tautomerase (EC 5.3.2.-)	dmpI HMPREF0602_0613	Neisseria meningitidis ATCC 13091
Biosynthetic arginine decarboxylase (ADC) (EC 4.1.1.19)	speA HMPREF0602_0262	Neisseria meningitidis ATCC 13091
tRNA-specific adenosine deaminase (EC 3.5.4.33)	tadA N875_02295	Neisseria meningitidis LNP21362
tRNA-specific adenosine deaminase (EC 3.5.4.33)	tadA NMH_0792	Neisseria meningitidis serogroup B / serotype 15 (strain H44/76)
Tautomerase (EC 5.3.2.-)	dmpI NMH_1269	Neisseria meningitidis serogroup B / serotype 15 (strain H44/76)
Tautomerase (EC 5.3.2.-)	NMEN2795_1498	Neisseria meningitidis NM2795
Tautomerase (EC 5.3.2.-)	NMBB_1070	Neisseria meningitidis serogroup B (strain alpha710)
7-methyl-GTP pyrophosphatase (m(7)GTP pyrophosphatase) (EC 3.6.1.-)	maf NEIMUCOT_05937	Neisseria mucosa ATCC 25996
CRISPR-associated endonuclease Cas3-HD (EC 3.1.-.-)	NEIPOLOT_02399	Neisseria polysaccharea ATCC 43768
tRNA-specific adenosine deaminase (EC 3.5.4.33)	tadA NMB0933	Neisseria meningitidis serogroup B (strain MC58)
Tautomerase (EC 5.3.2.-)	NMB1474	Neisseria meningitidis serogroup B (strain MC58)
Biosynthetic arginine decarboxylase (ADC) (EC 4.1.1.19)	speA NMEN2795_0490	Neisseria meningitidis NM2795
Putrescine ABC transporter, permease protein PotH	potB NMEN2795_0654	Neisseria meningitidis NM2795
Thymidylate kinase (EC 2.7.4.9) (dTMP kinase)	tmk NEICINOT_03608	Neisseria cinerea ATCC 14685
Tautomerase (EC 5.3.2.-)	N875_10560	Neisseria meningitidis LNP21362
Tautomerase (EC 5.3.2.-)	NMC1411	Neisseria meningitidis serogroup C / serotype 2a (strain ATCC 700532 / DSM 15464 / FAM18)
Ubiquinone biosynthesis O-methyltransferase (2-polyprenyl-6-hydroxyphenol methylase) (EC 2.1.1.222) (3-demethylubiquinone 3-O-methyltransferase) (EC 2.1.1.64)	ubiG NEIMUCOT_06175	Neisseria mucosa ATCC 25996
Transporter, DASS family	HMPREF0602_1306	Neisseria meningitidis ATCC 13091
ABC transporter, permease protein	potH HMPREF0602_1510	Neisseria meningitidis ATCC 13091
Riboflavin biosynthesis protein RibD [Includes: Diaminohydroxyphosphoribosylaminopyrimidine deaminase (DRAP deaminase) (EC 3.5.4.26) (Riboflavin-specific deaminase); 5-amino-6-(5-phosphoribosylamino)uracil reductase (EC 1.1.1.193) (HTP reductase)]	ribD NEIFLAOT_02357	Neisseria flavescens NRL30031/H210
ABC transporter, ATP-binding protein	NEIFLAOT_00329	Neisseria flavescens NRL30031/H210
2-isopropylmalate synthase (EC 2.3.3.13) (Alpha-IPM synthase) (Alpha-isopropylmalate synthase)	leuA NEIFLAOT_01514	Neisseria flavescens NRL30031/H210
DNA (cytosine-5-)-methyltransferase (EC 2.1.1.37)	A6J47_001975 CNQ34_08010	Neisseria meningitidis
pre-crRNA processing endonuclease (EC 3.1.-.-)	cas5 HMPREF1051_1282	Neisseria sicca VK64
Dihydrolipoyllysine-residue succinyltransferase component of 2-oxoglutarate dehydrogenase complex (EC 2.3.1.61) (2-oxoglutarate dehydrogenase complex component E2)	NGMG_01331	Neisseria gonorrhoeae DGI2
Acetyl-CoA hydrolase (Succinate CoA transferase) (EC 2.8.3.-)	NEIELOOT_01572 NELON_04155	Neisseria elongata subsp. glycolytica ATCC 29315
ABC transporter permease, polyamine (Putrescine transport system permease) (Putrescine/spermidine ABC transporter permease)	potB potH ERS040961_01044 JY21_00380 NMA510612_0917	Neisseria meningitidis
3-oxoacyl-ACP synthase (EC 2.3.1.41) (Beta-ketoacyl synthase, N-terminal domain protein)	NEIELOOT_01476 NELON_03805	Neisseria elongata subsp. glycolytica ATCC 29315
Phosphoenolpyruvate synthase (PEP synthase) (EC 2.7.9.2) (Pyruvate, water dikinase)	ppsA NEIELOOT_01244 NELON_07615	Neisseria elongata subsp. glycolytica ATCC 29315
Tautomerase (EC 5.3.2.-)	A6J47_006180 A6J53_13165 CNQ34_12375 COH52_09915 COI09_05630 ERS040961_01133 ERS514851_00808 GQF23_07395 I7J91_04920 JY21_04500 NCTC8249_01545 NCTC8554_00053 NMA510612_1884	Neisseria meningitidis
Reponse to stimulus
Penicillin-binding protein 1A	mrcA ponA	Neisseria flavescens
CRISPR-associated endonuclease Cas3...	NEIPOLOT_02399	Neisseria polysaccharea ATCC 43768
DNA (cytosine-5-)-methyltransferase	A6J47_001975, CNQ34_08010	Neisseria meningitidis
pre-crRNA processing endonuclease	cas5 HMPREF1051_1282	Neisseria sicca VK64
Localization
Signal recognition particle receptor FtsY (SRP receptor)	ftsY pilA	Neisseria gonorrhoeae
Putrescine transport system permease protein	potB NMO_0497	Neisseria meningitidis (strain alpha14)
Putrescine ABC transporter, permease protein PotH	potB NMEN2795_0654	Neisseria meningitidis NM2795
Transporter, DASS family	HMPREF0602_1306	Neisseria meningitidis ATCC 13091
ABC transporter, permease protein	potH HMPREF0602_1510	Neisseria meningitidis ATCC 13091
ABC transporter, ATP-binding protein	NEIFLAOT_00329	Neisseria flavescens NRL30031/H210
ABC transporter permease, polyamine (Putrescine transport system permease) (Putrescine/spermidine ABC transporter permease)	potB potH ERS040961_01044 JY21_00380 NMA510612_0917	Neisseria meningitidis
Response to other organism
CRISPR-associated endonuclease Cas3...	NEIPOLOT_02399	Neisseria polysaccharea ATCC 43768
DNA (cytosine-5-)-methyltransferase	A6J47_001975, CNQ34_08010	Neisseria meningitidis
pre-crRNA processing endonuclease	cas5 HMPREF1051_1282	Neisseria sicca VK64
Biological regulation
Penicillin-binding protein 1A	mrcA ponA	Neisseria flavescens
Bifunctional glutamine synthetase a...	glnE NEICINOT_04415	Neisseria cinerea ATCC 14685
Transcription termination/antitermi...	nusG B1A92_08840	Neisseria meningitidis
LysR family transcriptional regulat...	NELON_02445	Neisseria elongata subsp. glycolytica ATCC 29315

## Sheet: Sheet2_Down-regulated at 4ºC
Protein functional category/Protein name	Gene names	Organism
Phosphorelay sensor kinase activity
HPr kinase/phosphorylase	hprK NGK_0462	Neisseria gonorrhoeae (strain NCCP11945)
HPr kinase/phosphorylase	hprK NGO0314	Neisseria gonorrhoeae (strain ATCC 700825 / FA 1090)
HPr kinase/phosphorylase	hprK E8M63_00905, WHOF_00269, WHOF_00336, WHOM_00158, WHOM_00404	Neisseria gonorrhoeae
HPr kinase/phosphorylase	hprK NGMG_00162	Neisseria gonorrhoeae DGI2
Structural constituent of ribosome
50S ribosomal protein L7/L12	rplL NMCC_2014	Neisseria meningitidis serogroup C (strain 053442)
50S ribosomal protein L7/L12	rplL NMA0143	Neisseria meningitidis serogroup A / serotype 4A (strain DSM 15465 / Z2491)
50S ribosomal protein L7/L12	rplL NMB0131	Neisseria meningitidis serogroup B (strain MC58)
50S ribosomal protein L7/L12	rplL NMC0122	Neisseria meningitidis serogroup C / serotype 2a (strain ATCC 700532 / DSM 15464 / FAM18)
50S ribosomal protein L7/L12	rplL NMBH4476_0128 NMH_0346	Neisseria meningitidis serogroup B / serotype 15 (strain H44/76)
50S ribosomal protein L9	rplI	Neisseria gonorrhoeae
30S ribosomal protein S6	rpsF NMCC_1238	Neisseria meningitidis serogroup C (strain 053442)
30S ribosomal protein S6	rpsF NMC1260	Neisseria meningitidis serogroup C / serotype 2a (strain ATCC 700532 / DSM 15464 / FAM18)
30S ribosomal protein S2	rpsB NMB2101	Neisseria meningitidis serogroup B (strain MC58)
50S ribosomal protein L17	rplQ NMCC_1983	Neisseria meningitidis serogroup C (strain 053442)
50S ribosomal protein L11	rplK NGO1855	Neisseria gonorrhoeae (strain ATCC 700825 / FA 1090)
50S ribosomal protein L11	rplK NGK_2416	Neisseria gonorrhoeae (strain NCCP11945)
50S ribosomal protein L17	rplQ NMB0169	Neisseria meningitidis serogroup B (strain MC58)
30S ribosomal protein S6	rpsF NMA1537	Neisseria meningitidis serogroup A / serotype 4A (strain DSM 15465 / Z2491)
30S ribosomal protein S2	rpsB NMA0328	Neisseria meningitidis serogroup A / serotype 4A (strain DSM 15465 / Z2491)
30S ribosomal protein S6	rpsF NMO_1163	Neisseria meningitidis (strain alpha14)
50S ribosomal protein L7/L12	rplL NMO_1907	Neisseria meningitidis (strain alpha14)
50S ribosomal protein L7/L12	rplL	Neisseria meningitidis serogroup B
50S ribosomal protein L1	rplA HMPREF0602_2213	Neisseria meningitidis ATCC 13091
50S ribosomal protein L7/L12	rplL N875_07200	Neisseria meningitidis LNP21362
30S ribosomal protein S2	rpsB NMH_2112	Neisseria meningitidis serogroup B / serotype 15 (strain H44/76)
50S ribosomal protein L7/L12	rplL NMEN2795_0154	Neisseria meningitidis NM2795
30S ribosomal protein S6	rpsF NMBB_1462	Neisseria meningitidis serogroup B (strain alpha710)
50S ribosomal protein L7/L12	rplL NMBB_0135	Neisseria meningitidis serogroup B (strain alpha710)
30S ribosomal protein S6	rpsF NMH_1754	Neisseria meningitidis serogroup B / serotype 15 (strain H44/76)
30S ribosomal protein S6	rpsF	Neisseria meningitidis serogroup B
50S ribosomal protein L17	rplQ N875_07390	Neisseria meningitidis LNP21362
30S ribosomal protein S6	rpsF N875_00370	Neisseria meningitidis LNP21362
30S ribosomal protein S1	rpsA M0579_02155	Neisseria meningitidis M0579
50S ribosomal protein L7/L12	rplL M0579_00862	Neisseria meningitidis M0579
50S ribosomal protein L7/L12	rplL HMPREF0602_2215	Neisseria meningitidis ATCC 13091
30S ribosomal protein S6	rpsF HMPREF0602_0793	Neisseria meningitidis ATCC 13091
50S ribosomal protein L7/L12	rplL A6J47_011605 A6J53_03955 B1A92_08815 COH52_00895 COI09_03195 ERS040961_01547 ERS514851_00475 GJE05_09075 GQF23_08980 I7J91_01225 JY21_01425 NCTC8554_01631 NMA510612_0154	Neisseria meningitidis
30S ribosomal protein S6	rpsF A6J47_005240 A6J53_12140 B1A92_00935 CNQ34_10045 COH52_00380 ERS514851_00745 GJE05_04980 GQF23_02430 I7J91_04165 JY21_05085 NCTC8249_01314 NCTC8554_00221	Neisseria meningitidis
30S ribosomal protein S2	rpsB A6J53_02710 B1A92_09145 ERS040961_01637 GQF23_01340 I7J91_03700 NCTC8554_01423	Neisseria meningitidis
50S ribosomal protein L11	rplK NGMG_01904	Neisseria gonorrhoeae DGI2
50S ribosomal protein L17	rplQ B1A92_02185 COI09_03390 GQF23_03015	Neisseria meningitidis
50S ribosomal protein L11	rplK E8M63_02560 WHOF_00518 WHOF_02157C WHOM_01882 WHOM_02153	Neisseria gonorrhoeae
Translation elongation factor activity
Elongation factor G	fusA NMC0127	Neisseria meningitidis serogroup C / serotype 2a (strain ATCC 700532 / DSM 15464 / FAM18)
Elongation factor G	fusA NMO_1900	Neisseria meningitidis (strain alpha14)
Elongation factor G	fusA M0579_00854	Neisseria meningitidis M0579
Elongation factor G	fusA NMEN2795_0161	Neisseria meningitidis NM2795
Elongation factor G	fusA NMBB_0143	Neisseria meningitidis serogroup B (strain alpha710)
Elongation factor G	fusA HMPREF0602_2223	Neisseria meningitidis ATCC 13091
Elongation factor G	fusA A6J47_011635, B1A92_08785, CNQ34_04755, COH52_00930, ERS514851_00470	Neisseria meningitidis
Transmembrane transporter activity
ATP synthase subunit alpha (EC 7.1.2.2) (ATP synthase F1 sector subunit alpha) (F-ATPase subunit alpha)	atpA NGO2148	Neisseria gonorrhoeae (strain ATCC 700825 / FA 1090)
Copper-exporting ATPase (EC 3.6.3.4)	NEIELOOT_00186	Neisseria elongata subsp. glycolytica ATCC 29315
Amino-acid transporter	NCTC8249_00144	Neisseria meningitidis
NADH-quinone oxidoreductase subunit F (EC 7.1.1.-)	NELON_09010	Neisseria elongata subsp. glycolytica ATCC 29315
Sugar transporter	B2G52_08435	Neisseria lactamica
TonB-dependent siderophore receptor	NEISICOT_01191	Neisseria sicca ATCC 29256
Phosphate transporter	NEIMUCOT_04263	Neisseria mucosa ATCC 25996
ATP synthase subunit beta (EC 7.1.2.2) (ATP synthase F1 sector subunit beta) (F-ATPase subunit beta)	atpD HMPREF0602_1826	Neisseria meningitidis ATCC 13091
Amino acid carrier protein	agcS HMPREF0602_2262	Neisseria meningitidis ATCC 13091
Lipid A export permease/ATP-binding protein MsbA	msbA HMPREF0602_1810	Neisseria meningitidis ATCC 13091
ATP synthase subunit b (ATP synthase F(0) sector subunit b) (ATPase subunit I) (F-type ATPase subunit b) (F-ATPase subunit b)	atpF TV01_1169 TW90_1196	Neisseria flavescens
ATP synthase subunit alpha (EC 7.1.2.2) (ATP synthase F1 sector subunit alpha) (F-ATPase subunit alpha)	atpA E8M63_03740 WHOF_00455 WHOF_02500 WHOM_00280 WHOM_02356	Neisseria gonorrhoeae
CtrA (Fragment)	ctrA	Neisseria meningitidis
Sulfate ABC transporter ATP-binding protein	cysA CNQ34_08825 GJE05_02810	Neisseria meningitidis
ATP synthase subunit alpha (EC 7.1.2.2) (ATP synthase F1 sector subunit alpha) (F-ATPase subunit alpha)	atpA NGMG_00539	Neisseria gonorrhoeae DGI2
Catalytic activity
DNA ligase (EC 6.5.1.2) (Polydeoxyribonucleotide synthase [NAD(+)])	ligA NMCC_0619	Neisseria meningitidis serogroup C (strain 053442)
DNA ligase (EC 6.5.1.2) (Polydeoxyribonucleotide synthase [NAD(+)])	ligA NMB0666	Neisseria meningitidis serogroup B (strain MC58)
HPr kinase/phosphorylase (HPrK/P) (EC 2.7.11.-) (EC 2.7.4.-) (HPr(Ser) kinase/phosphorylase)	hprK NGK_0462	Neisseria gonorrhoeae (strain NCCP11945)
HPr kinase/phosphorylase (HPrK/P) (EC 2.7.11.-) (EC 2.7.4.-) (HPr(Ser) kinase/phosphorylase)	hprK NGO0314	Neisseria gonorrhoeae (strain ATCC 700825 / FA 1090)
Glucose-6-phosphate isomerase 1 (GPI 1) (EC 5.3.1.9) (Phosphoglucose isomerase 1) (PGI 1) (Phosphohexose isomerase 1) (PHI 1)	pgi1 NMB1388	Neisseria meningitidis serogroup B (strain MC58)
Glucokinase (EC 2.7.1.2) (Glucose kinase)	glk NGO0717	Neisseria gonorrhoeae (strain ATCC 700825 / FA 1090)
Ornithine carbamoyltransferase (OTCase) (EC 2.1.3.3) (Fragment)	argF	Neisseria cinerea
Phospho-N-acetylmuramoyl-pentapeptide-transferase (EC 2.7.8.13) (UDP-MurNAc-pentapeptide phosphotransferase)	mraY NMA2066	Neisseria meningitidis serogroup A / serotype 4A (strain DSM 15465 / Z2491)
D-glycero-beta-D-manno-heptose-1,7-bisphosphate 7-phosphatase (EC 3.1.3.82) (D,D-heptose 1,7-bisphosphate phosphatase) (HBP phosphatase)	gmhB NMA0405	Neisseria meningitidis serogroup A / serotype 4A (strain DSM 15465 / Z2491)
ATP synthase subunit alpha (EC 7.1.2.2) (ATP synthase F1 sector subunit alpha) (F-ATPase subunit alpha)	atpA NGO2148	Neisseria gonorrhoeae (strain ATCC 700825 / FA 1090)
Elongation factor G (EF-G)	fusA NMCC_2009	Neisseria meningitidis serogroup C (strain 053442)
Elongation factor G (EF-G)	fusA NMA0135	Neisseria meningitidis serogroup A / serotype 4A (strain DSM 15465 / Z2491)
Elongation factor G (EF-G)	fusA NMC0127	Neisseria meningitidis serogroup C / serotype 2a (strain ATCC 700532 / DSM 15464 / FAM18)
N-(5'-phosphoribosyl)anthranilate isomerase (PRAI) (EC 5.3.1.24)	trpF NMB0688	Neisseria meningitidis serogroup B (strain MC58)
Nucleoside diphosphate kinase (NDK) (NDP kinase) (EC 2.7.4.6) (Nucleoside-2-P kinase)	ndk NMA1521	Neisseria meningitidis serogroup A / serotype 4A (strain DSM 15465 / Z2491)
Nucleoside diphosphate kinase (NDK) (NDP kinase) (EC 2.7.4.6) (Nucleoside-2-P kinase)	ndk NMB1307	Neisseria meningitidis serogroup B (strain MC58)
Nucleoside diphosphate kinase (NDK) (NDP kinase) (EC 2.7.4.6) (Nucleoside-2-P kinase)	ndk NMC1244	Neisseria meningitidis serogroup C / serotype 2a (strain ATCC 700532 / DSM 15464 / FAM18)
Uncharacterized protein	NMB1951	Neisseria meningitidis serogroup B (strain MC58)
ThiF protein	thiF NMB2062	Neisseria meningitidis serogroup B (strain MC58)
Nucleoside diphosphate kinase (NDK) (NDP kinase) (EC 2.7.4.6) (Nucleoside-2-P kinase)	ndk NMO_1148	Neisseria meningitidis (strain alpha14)
Glutaredoxin 2	grxB NLA_5390	Neisseria lactamica (strain 020-06)
Putative oxidoreductase	NLA_7540	Neisseria lactamica (strain 020-06)
Coenzyme A biosynthesis bifunctional protein CoaBC (DNA/pantothenate metabolism flavoprotein) (Phosphopantothenoylcysteine synthetase/decarboxylase) (PPCS-PPCDC) [Includes: Phosphopantothenoylcysteine decarboxylase (PPC decarboxylase) (PPC-DC) (EC 4.1.1.36) (CoaC); Phosphopantothenate--cysteine ligase (EC 6.3.2.5) (CoaB) (Phosphopantothenoylcysteine synthetase) (PPC synthetase) (PPC-S)]	coaBC NLA_6260	Neisseria lactamica (strain 020-06)
DNA polymerase III subunit delta	holB COI09_02745	Neisseria meningitidis
Cell division protein FtsK	NGK_1328	Neisseria gonorrhoeae (strain NCCP11945)
Copper-exporting ATPase (EC 3.6.3.4)	NEIELOOT_00186	Neisseria elongata subsp. glycolytica ATCC 29315
Isoleucine--tRNA ligase (EC 6.1.1.5) (Isoleucyl-tRNA synthetase) (IleRS)	ileS NELON_10880	Neisseria elongata subsp. glycolytica ATCC 29315
23S rRNA (Uracil-5-)-methyltransferase RumA (EC 2.1.1.-)	rumA NEIELOOT_00328	Neisseria elongata subsp. glycolytica ATCC 29315
Carbamoyl-phosphate synthase small chain (EC 6.3.5.5) (Carbamoyl-phosphate synthetase glutamine chain)	carA COI09_00845	Neisseria meningitidis
Putative acyltransferase	NMA0662	Neisseria meningitidis serogroup A / serotype 4A (strain DSM 15465 / Z2491)
Elongation factor G (EF-G)	fusA NMO_1900	Neisseria meningitidis (strain alpha14)
Phospho-N-acetylmuramoyl-pentapeptide-transferase (EC 2.7.8.13) (UDP-MurNAc-pentapeptide phosphotransferase)	mraY NMO_1622	Neisseria meningitidis (strain alpha14)
Putative signal peptide peptidase SppA, 36K type	NEICINOT_04892	Neisseria cinerea ATCC 14685
Bifunctional chorismate mutase/prephenate dehydratase (EC 4.2.1.51) (EC 5.4.99.5) (Chorismate mutase-prephenate dehydratase) (p-protein)	HMPREF3107_10120	Neisseria sp. HMSC31F04
Phospho-N-acetylmuramoyl-pentapeptide-transferase (EC 2.7.8.13) (UDP-MurNAc-pentapeptide phosphotransferase)	mraY	Neisseria meningitidis serogroup B
Nucleoside diphosphate kinase (NDK) (NDP kinase) (EC 2.7.4.6) (Nucleoside-2-P kinase)	ndk	Neisseria meningitidis serogroup B
D,D-heptose 1,7-bisphosphate phosphatase (EC 3.1.3.-)		Neisseria meningitidis serogroup B
Murein hydrolase transporter LrgA	HMPREF3107_09040	Neisseria sp. HMSC31F04
EtfB protein	COI09_09565	Neisseria meningitidis
Methyltransf_11 domain-containing protein	NEIPOLOT_01527	Neisseria polysaccharea ATCC 43768
Aconitate hydratase B (EC 4.2.1.3) (EC 4.2.1.99) (2-methylisocitrate dehydratase)	acnB NMCC_1475	Neisseria meningitidis serogroup C (strain 053442)
PHP domain-containing protein	CNQ34_06340	Neisseria meningitidis
DNA ligase (EC 6.5.1.2) (Polydeoxyribonucleotide synthase [NAD(+)])	ligA HMPREF0602_1450	Neisseria meningitidis ATCC 13091
Nucleoside diphosphate kinase (NDK) (NDP kinase) (EC 2.7.4.6) (Nucleoside-2-P kinase)	ndk HMPREF0602_0813	Neisseria meningitidis ATCC 13091
tRNA modification GTPase MnmE (EC 3.6.-.-)	mnmE trmE HMPREF0602_1893	Neisseria meningitidis ATCC 13091
D,D-heptose 1,7-bisphosphate phosphatase (EC 3.1.3.-)	gmhB HMPREF0602_1947	Neisseria meningitidis ATCC 13091
5-methyltetrahydropteroyltriglutamate--homocysteine methyltransferase (EC 2.1.1.14) (Cobalamin-independent methionine synthase) (Methionine synthase, vitamin-B12 independent isozyme)	metE HMPREF0602_1167	Neisseria meningitidis ATCC 13091
Cysteine desulfurase IscS (EC 2.8.1.7)	iscS HMPREF0602_0721	Neisseria meningitidis ATCC 13091
50S ribosomal subunit assembly factor BipA (EC 3.6.5.-) (GTP-binding protein BipA)	typA bipA HMPREF0602_0962	Neisseria meningitidis ATCC 13091
Aconitate hydratase B (EC 4.2.1.3) (EC 4.2.1.99) (2-methylisocitrate dehydratase)	acnB HMPREF0602_0508	Neisseria meningitidis ATCC 13091
Inosine-5'-monophosphate dehydrogenase (IMP dehydrogenase) (IMPD) (IMPDH) (EC 1.1.1.205)	guaB HMPREF0602_0959	Neisseria meningitidis ATCC 13091
GMP synthase [glutamine-hydrolyzing] (EC 6.3.5.2) (GMP synthetase) (Glutamine amidotransferase)	guaA HMPREF0602_1811	Neisseria meningitidis ATCC 13091
GTPase Obg (EC 3.6.5.-) (GTP-binding protein Obg)	cgtA obg HMPREF0602_2012	Neisseria meningitidis ATCC 13091
Inosine-5'-monophosphate dehydrogenase (IMP dehydrogenase) (IMPD) (IMPDH) (EC 1.1.1.205)	guaB N875_01020	Neisseria meningitidis LNP21362
Elongation factor G (EF-G)	fusA M0579_00854	Neisseria meningitidis M0579
Aspartyl-tRNA amidotransferase subunit B	N875_05430	Neisseria meningitidis LNP21362
Aconitate hydratase B (EC 4.2.1.3) (EC 4.2.1.99) (2-methylisocitrate dehydratase)	N875_10130	Neisseria meningitidis LNP21362
Na(+)-translocating NADH-quinone reductase subunit C (Na(+)-NQR subunit C) (Na(+)-translocating NQR subunit C) (EC 7.2.1.1) (NQR complex subunit C) (NQR-1 subunit C)	nqrC M0579_01457	Neisseria meningitidis M0579
N-(5'-phosphoribosyl)anthranilate isomerase (PRAI) (EC 5.3.1.24)	trpF N875_03580	Neisseria meningitidis LNP21362
NADH-quinone oxidoreductase subunit F (EC 7.1.1.-)	NELON_09010	Neisseria elongata subsp. glycolytica ATCC 29315
Murein hydrolase transporter LrgA	NELON_11505	Neisseria elongata subsp. glycolytica ATCC 29315
NAD kinase (EC 2.7.1.23) (ATP-dependent NAD kinase)	nadK NELON_04720	Neisseria elongata subsp. glycolytica ATCC 29315
UDP-N-acetylenolpyruvoylglucosamine reductase (EC 1.3.1.98) (UDP-N-acetylmuramate dehydrogenase)	murB NEISUBOT_04331	Neisseria subflava NJ9703
Glucose-6-phosphate isomerase (GPI) (EC 5.3.1.9) (Phosphoglucose isomerase) (PGI) (Phosphohexose isomerase) (PHI)	pgi NMH_1837	Neisseria meningitidis serogroup B / serotype 15 (strain H44/76)
DNA ligase (EC 6.5.1.2) (Polydeoxyribonucleotide synthase [NAD(+)])	ligA NMH_2274	Neisseria meningitidis serogroup B / serotype 15 (strain H44/76)
Molybdopterin biosynthesis protein moeB	NMH_2067	Neisseria meningitidis serogroup B / serotype 15 (strain H44/76)
Inosine-5'-monophosphate dehydrogenase (IMP dehydrogenase) (IMPD) (IMPDH) (EC 1.1.1.205)	guaB NMH_1089	Neisseria meningitidis serogroup B / serotype 15 (strain H44/76)
Acetyltransferase, GNAT family	NEISUBOT_03472	Neisseria subflava NJ9703
N-(5'-phosphoribosyl)anthranilate isomerase (PRAI) (EC 5.3.1.24)	trpF NMH_2305	Neisseria meningitidis serogroup B / serotype 15 (strain H44/76)
Hydroxyacylglutathione hydrolase (EC 3.1.2.6) (Glyoxalase II) (Glx II)	gloB B2G52_03235	Neisseria lactamica
Acetylglutamate kinase (EC 2.7.2.8) (N-acetyl-L-glutamate 5-phosphotransferase) (NAG kinase) (NAGK)	argB NEILACOT_03426	Neisseria lactamica ATCC 23970
Phosphoenolpyruvate synthase (PEP synthase) (EC 2.7.9.2) (Pyruvate, water dikinase)	ppsA NEILACOT_04955	Neisseria lactamica ATCC 23970
Elongation factor G (EF-G)	fusA NMEN2795_0161	Neisseria meningitidis NM2795
Acetyl-coenzyme A carboxylase carboxyl transferase subunit beta (ACCase subunit beta) (Acetyl-CoA carboxylase carboxyltransferase subunit beta) (EC 2.1.3.15)	accD NEILACOT_04515	Neisseria lactamica ATCC 23970
Na(+)-translocating NADH-quinone reductase subunit C (Na(+)-NQR subunit C) (Na(+)-translocating NQR subunit C) (EC 7.2.1.1) (NQR complex subunit C) (NQR-1 subunit C)	nqrC NMBB_0625	Neisseria meningitidis serogroup B (strain alpha710)
Elongation factor G (EF-G)	fusA NMBB_0143	Neisseria meningitidis serogroup B (strain alpha710)
Ferrochelatase (EC 4.99.1.1) (Heme synthase) (Protoheme ferro-lyase)	hemH NMBB_0812	Neisseria meningitidis serogroup B (strain alpha710)
D,D-heptose 1,7-bisphosphate phosphatase (EC 3.1.3.-)	NMBB_2329	Neisseria meningitidis serogroup B (strain alpha710)
Aconitate hydratase B (EC 4.2.1.3) (EC 4.2.1.99) (2-methylisocitrate dehydratase)	NMBB_1801	Neisseria meningitidis serogroup B (strain alpha710)
Trigger factor (TF) (EC 5.2.1.8) (PPIase)	tig NELON_08840	Neisseria elongata subsp. glycolytica ATCC 29315
Bifunctional chorismate mutase/prephenate dehydratase (EC 4.2.1.51) (EC 5.4.99.5) (Chorismate mutase-prephenate dehydratase) (p-protein)	NELON_07990	Neisseria elongata subsp. glycolytica ATCC 29315
Glucose-6-phosphate isomerase (GPI) (EC 5.3.1.9) (Phosphoglucose isomerase) (PGI) (Phosphohexose isomerase) (PHI)	pgi N875_00020	Neisseria meningitidis LNP21362
Histidine triad domain protein	NEIMUCOT_04185	Neisseria mucosa ATCC 25996
Na(+)-translocating NADH-quinone reductase subunit C (Na(+)-NQR subunit C) (Na(+)-translocating NQR subunit C) (EC 7.2.1.1) (NQR complex subunit C) (NQR-1 subunit C)	nqrC NEIMUCOT_03833	Neisseria mucosa ATCC 25996
Homoserine kinase (HK) (HSK) (EC 2.7.1.39)	thrB NEIMUCOT_06116	Neisseria mucosa ATCC 25996
5-formyltetrahydrofolate cyclo-ligase (EC 6.3.3.2)	NEIMUCOT_04051	Neisseria mucosa ATCC 25996
Pyruvate formate-lyase-activating enzyme (EC 1.97.1.4)	pflA NEIMUCOT_04790	Neisseria mucosa ATCC 25996
50S ribosomal subunit assembly factor BipA (EC 3.6.5.-) (GTP-binding protein BipA)	typA bipA NMC1099	Neisseria meningitidis serogroup C / serotype 2a (strain ATCC 700532 / DSM 15464 / FAM18)
Probable peptidoglycan D,D-transpeptidase PenA (EC 3.4.16.4) (Penicillin-binding protein 2) (PBP-2)	penA	Neisseria perflava
Lipid A biosynthesis (KDO)2-(Lauroyl)-lipid IVA acyltransferase	NEISICOT_01331	Neisseria sicca ATCC 29256
PPIC-type PPIASE domain protein	NEISICOT_01997	Neisseria sicca ATCC 29256
Transposase	NEISICOT_02828	Neisseria sicca ATCC 29256
Histidine--tRNA ligase (EC 6.1.1.21) (Histidyl-tRNA synthetase) (HisRS)	hisS NEISICOT_00181	Neisseria sicca ATCC 29256
Carbonate dehydratase (EC 4.2.1.1)	cah NEISICOT_03051	Neisseria sicca ATCC 29256
Hydrolase, alpha/beta domain protein	NEIFLAOT_01613	Neisseria flavescens NRL30031/H210
HpaII restriction endonuclease	NEIFLAOT_01355	Neisseria flavescens NRL30031/H210
Glucose-6-phosphate isomerase (GPI) (EC 5.3.1.9) (Phosphoglucose isomerase) (PGI) (Phosphohexose isomerase) (PHI)	pgi NEIFLAOT_00035	Neisseria flavescens NRL30031/H210
Inosine-5'-monophosphate dehydrogenase (IMP dehydrogenase) (IMPD) (IMPDH) (EC 1.1.1.205)	guaB COI09_04770 JY21_04910 NCTC8249_01165	Neisseria meningitidis
Nucleoside diphosphate kinase (NDK) (NDP kinase) (EC 2.7.4.6) (Nucleoside-2-P kinase)	ndk NMH_1734	Neisseria meningitidis serogroup B / serotype 15 (strain H44/76)
Inosine-5'-monophosphate dehydrogenase (IMP dehydrogenase) (IMPD) (IMPDH) (EC 1.1.1.205)	guaB NMB1201	Neisseria meningitidis serogroup B (strain MC58)
Inosine-5'-monophosphate dehydrogenase (IMP dehydrogenase) (IMPD) (IMPDH) (EC 1.1.1.205)	guaB NMEN2795_1210	Neisseria meningitidis NM2795
Putative thiol:disulphide interchange protein	NMA2209	Neisseria meningitidis serogroup A / serotype 4A (strain DSM 15465 / Z2491)
GTPase HflX (GTP-binding protein HflX)	hflX NMA1445	Neisseria meningitidis serogroup A / serotype 4A (strain DSM 15465 / Z2491)
DNA topoisomerase 4 subunit A (EC 5.6.2.2) (Topoisomerase IV subunit A)	parC NMA1802	Neisseria meningitidis serogroup A / serotype 4A (strain DSM 15465 / Z2491)
Outer membrane autotransporter barrel domain protein	NEILACOT_05434	Neisseria lactamica ATCC 23970
D,D-heptose 1,7-bisphosphate phosphatase (EC 3.1.3.-)	gmhB NMEN2795_1989	Neisseria meningitidis NM2795
Putative phosphonate C-P lyase system protein PhnK	NEICINOT_04994	Neisseria cinerea ATCC 14685
Acyltransferase	NEICINOT_04754	Neisseria cinerea ATCC 14685
Chaperonin GroEL (EC 5.6.1.7) (60 kDa chaperonin) (Chaperonin-60) (Cpn60)	groL groEL NEICINOT_05129	Neisseria cinerea ATCC 14685
DNA-3-methyladenine glycosylase I (EC 3.2.2.20)	tag NEICINOT_04724	Neisseria cinerea ATCC 14685
D-alanyl-D-alanine carboxypeptidase/D-alanyl-D-alanine-endopeptidase (EC 3.4.16.4)	dacB NEICINOT_03994	Neisseria cinerea ATCC 14685
Nucleoside diphosphate kinase (NDK) (NDP kinase) (EC 2.7.4.6) (Nucleoside-2-P kinase)	ndk N875_00450	Neisseria meningitidis LNP21362
Adenylyltransferase	N875_06075	Neisseria meningitidis LNP21362
Ferrochelatase (EC 4.99.1.1) (Heme synthase) (Protoheme ferro-lyase)	hemH M0579_01625	Neisseria meningitidis M0579
D,D-heptose 1,7-bisphosphate phosphatase (EC 3.1.3.-)	gmhB M0579_01132	Neisseria meningitidis M0579
Peptidase, M61 family (EC 3.4.11.-)	NEIMUCOT_04269	Neisseria mucosa ATCC 25996
Electron transport complex, RnfABCDGE type, B subunit	rnfB HMPREF0602_2303	Neisseria meningitidis ATCC 13091
DsbA-like protein (EC 5.3.4.1)	HMPREF0602_2386	Neisseria meningitidis ATCC 13091
Chromosome partition protein Smc	smc HMPREF0602_1585	Neisseria meningitidis ATCC 13091
ATP synthase subunit beta (EC 7.1.2.2) (ATP synthase F1 sector subunit beta) (F-ATPase subunit beta)	atpD HMPREF0602_1826	Neisseria meningitidis ATCC 13091
Arginine--tRNA ligase (EC 6.1.1.19) (Arginyl-tRNA synthetase) (ArgRS)	argS HMPREF0602_0577	Neisseria meningitidis ATCC 13091
Elongation factor G (EF-G)	fusA HMPREF0602_2223	Neisseria meningitidis ATCC 13091
2,3-bisphosphoglycerate-dependent phosphoglycerate mutase (BPG-dependent PGAM) (PGAM) (Phosphoglyceromutase) (dPGM) (EC 5.4.2.11)	gpm gpmA HMPREF0602_0475	Neisseria meningitidis ATCC 13091
Phospho-N-acetylmuramoyl-pentapeptide-transferase (EC 2.7.8.13) (UDP-MurNAc-pentapeptide phosphotransferase)	mraY HMPREF0602_0189	Neisseria meningitidis ATCC 13091
Putative signal peptide peptidase SppA, 36K type	HMPREF0602_2052	Neisseria meningitidis ATCC 13091
Chaperone protein DnaK (HSP70) (Heat shock 70 kDa protein) (Heat shock protein 70)	dnaK HMPREF0602_1574	Neisseria meningitidis ATCC 13091
1-(5-phosphoribosyl)-5-[(5-phosphoribosylamino)methylideneamino] imidazole-4-carboxamide isomerase (EC 5.3.1.16) (Phosphoribosylformimino-5-aminoimidazole carboxamide ribotide isomerase)	hisA HMPREF0602_1488	Neisseria meningitidis ATCC 13091
Acetyltransferase, GNAT family	HMPREF0602_2090	Neisseria meningitidis ATCC 13091
Gamma-glutamyl-gamma-aminobutyraldehyde dehydrogenase	HMPREF3277_12600	Neisseria sp. HMSC70E02
Aspartyl/glutamyl-tRNA(Asn/Gln) amidotransferase subunit C (Asp/Glu-ADT subunit C) (EC 6.3.5.-)	gatC HMPREF3277_00870	Neisseria sp. HMSC70E02
ATP synthase subunit b (ATP synthase F(0) sector subunit b) (ATPase subunit I) (F-type ATPase subunit b) (F-ATPase subunit b)	atpF TV01_1169 TW90_1196	Neisseria flavescens
ATP synthase subunit alpha (EC 7.1.2.2) (ATP synthase F1 sector subunit alpha) (F-ATPase subunit alpha)	atpA E8M63_03740 WHOF_00455 WHOF_02500 WHOM_00280 WHOM_02356	Neisseria gonorrhoeae
HPr kinase/phosphorylase (HPrK/P) (EC 2.7.11.-) (EC 2.7.4.-) (HPr(Ser) kinase/phosphorylase)	hprK E8M63_00905 WHOF_00269 WHOF_00336 WHOM_00158 WHOM_00404	Neisseria gonorrhoeae
Type III pantothenate kinase (EC 2.7.1.33) (PanK-III) (Pantothenic acid kinase)	coaX NEIFLAOT_01204	Neisseria flavescens NRL30031/H210
Lipid-A-disaccharide synthase (EC 2.4.1.182)	lpxB NEIFLAOT_02105	Neisseria flavescens NRL30031/H210
DNA ligase (EC 6.5.1.2) (Polydeoxyribonucleotide synthase [NAD(+)])	ligA NEIFLAOT_00666	Neisseria flavescens NRL30031/H210
Peptidoglycan lytic exotransglycosylase (EC 4.2.2.n1) (Murein hydrolase A)	NEIFLAOT_02404	Neisseria flavescens NRL30031/H210
Ribosomal RNA small subunit methyltransferase J (EC 2.1.1.242) (16S rRNA m2G1516 methyltransferase) (rRNA (guanine-N(2)-)-methyltransferase)	rsmJ NEIFLAOT_00752	Neisseria flavescens NRL30031/H210
Type III restriction enzyme, res subunit	NEIFLAOT_00567	Neisseria flavescens NRL30031/H210
MBOAT family protein	NEIFLAOT_02422	Neisseria flavescens NRL30031/H210
Aldehyde-alcohol dehydrogenase	NEIFLAOT_01948	Neisseria flavescens NRL30031/H210
D,D-heptose 1,7-bisphosphate phosphatase (EC 3.1.3.-)	gmhB COH52_11340 COI09_03795 ERS040961_01449 GQF23_08450 I7J91_08940 JY21_08055	Neisseria meningitidis
Phospho-N-acetylmuramoyl-pentapeptide-transferase (EC 2.7.8.13) (UDP-MurNAc-pentapeptide phosphotransferase)	mraY CNQ34_01475 GQF23_07245 I7J91_02305	Neisseria meningitidis
Aldehyde dehydrogenase (NAD) family protein (EC 1.2.1.-)	HMPREF1051_0881	Neisseria sicca VK64
HPr kinase/phosphorylase (HPrK/P) (EC 2.7.11.-) (EC 2.7.4.-) (HPr(Ser) kinase/phosphorylase)	hprK NGMG_00162	Neisseria gonorrhoeae DGI2
Aspartyl/glutamyl-tRNA(Asn/Gln) amidotransferase subunit C (Asp/Glu-ADT subunit C) (EC 6.3.5.-)	gatC HMPREF1051_2037	Neisseria sicca VK64
ATP synthase subunit alpha (EC 7.1.2.2) (ATP synthase F1 sector subunit alpha) (F-ATPase subunit alpha)	atpA NGMG_00539	Neisseria gonorrhoeae DGI2
Elongation factor G (EF-G)	fusA A6J47_011635 B1A92_08785 CNQ34_04755 COH52_00930 ERS514851_00470 GJE05_09040 I7J91_01260 JY21_01390	Neisseria meningitidis
Leucine carboxyl methyltransferase	HMPREF1051_3108	Neisseria sicca VK64
Endolytic murein transglycosylase (EC 4.2.2.-) (Peptidoglycan polymerization terminase)	mltG HMPREF1051_2756	Neisseria sicca VK64
Phosphoserine phosphatase (EC 3.1.3.3) (O-phosphoserine phosphohydrolase)	serB HMPREF1051_1986	Neisseria sicca VK64
Nucleoside diphosphate kinase (NDK) (NDP kinase) (EC 2.7.4.6) (Nucleoside-2-P kinase)	ndk A6J47_005155 A6J53_12055 B1A92_00850 CNQ34_10130 ERS040961_00355 ERS514851_00758 GQF23_02515 I7J91_04085 JY21_05160 NCTC8554_00234 NMA510612_1681	Neisseria meningitidis
Exopolyphosphatase (EC 3.6.1.11)	ppx NEIELOOT_00438 NELON_06635	Neisseria elongata subsp. glycolytica ATCC 29315
1-(5-phosphoribosyl)-5-[(5-phosphoribosylamino)methylideneamino] imidazole-4-carboxamide isomerase (EC 5.3.1.16) (Phosphoribosylformimino-5-aminoimidazole carboxamide ribotide isomerase)	hisA A6J47_001345 CNQ34_07395	Neisseria meningitidis
Acetyltransferase, GNAT family	NEIFLAOT_00057	Neisseria flavescens NRL30031/H210
1,4-alpha-glucan branching enzyme GlgB (EC 2.4.1.18) (1,4-alpha-D-glucan:1,4-alpha-D-glucan 6-glucosyl-transferase) (Alpha-(1->4)-glucan branching enzyme) (Glycogen branching enzyme) (BE)	glgB NEIFLAOT_01810	Neisseria flavescens NRL30031/H210
Thiol:disulfide interchange protein (EC 5.3.4.1)	dsbA-1 dsbA_1 ERS040961_00231 NMA510612_2514	Neisseria meningitidis
Dihydrolipoyl dehydrogenase (EC 1.8.1.4) (Fragment)	lpdA	Neisseria meningitidis
Outer membrane protein (Fragment)	opc	Neisseria meningitidis
Probable peptidoglycan D,D-transpeptidase PenA (EC 3.4.16.4) (Penicillin-binding protein 2) (PBP-2)	penA	Neisseria meningitidis
DNA gyrase subunit A (EC 5.6.2.2)	gyrA	Neisseria meningitidis
Methyltransferase (EC 2.1.1.-)		Neisseria meningitidis
DNA topoisomerase (EC 5.6.2.1) (Omega-protein) (Relaxing enzyme) (Swivelase) (Untwisting enzyme)	topB WHOM_01540	Neisseria gonorrhoeae
Septum site-determining protein MinD (Cell division inhibitor MinD)	minD NEIELOOT_00071 NELON_11440	Neisseria elongata subsp. glycolytica ATCC 29315
5-methyltetrahydropteroyltriglutamate--homocysteine methyltransferase (EC 2.1.1.14) (Cobalamin-independent methionine synthase) (Methionine synthase, vitamin-B12 independent isozyme)	metE NEIELOOT_01342 NELON_01280	Neisseria elongata subsp. glycolytica ATCC 29315
Glucose-6-phosphate isomerase (GPI) (EC 5.3.1.9) (Phosphoglucose isomerase) (PGI) (Phosphohexose isomerase) (PHI)	pgi NEIELOOT_00873 NELON_03095	Neisseria elongata subsp. glycolytica ATCC 29315
Dihydrolipoyllysine-residue succinyltransferase component of 2-oxoglutarate dehydrogenase complex (EC 2.3.1.61) (2-oxoglutarate dehydrogenase complex component E2)	sucB NEIELOOT_02962 NELON_09515	Neisseria elongata subsp. glycolytica ATCC 29315
Formate--tetrahydrofolate ligase (EC 6.3.4.3) (Formyltetrahydrofolate synthetase) (FHS) (FTHFS)	fhs NEIELOOT_01337 NELON_01295	Neisseria elongata subsp. glycolytica ATCC 29315
3-isopropylmalate dehydrogenase (EC 1.1.1.85) (3-IPM-DH) (Beta-IPM dehydrogenase) (IMDH)	leuB NEIELOOT_01499 NELON_03895	Neisseria elongata subsp. glycolytica ATCC 29315
Phosphoenolpyruvate-protein phosphotransferase (EC 2.7.3.9) (Phosphotransferase system, enzyme I)	ptsP NEIELOOT_00126 NELON_11235	Neisseria elongata subsp. glycolytica ATCC 29315
Pyruvate dehydrogenase E1 component (EC 1.2.4.1)	aceE NEIELOOT_00388 NELON_06455	Neisseria elongata subsp. glycolytica ATCC 29315
Peptidase M16 (Peptidase M16 inactive domain protein) (EC 3.4.24.-)	NEIELOOT_01347 NELON_01270	Neisseria elongata subsp. glycolytica ATCC 29315
Shikimate kinase (SK) (EC 2.7.1.71)	aroK NEIELOOT_01585 NELON_04200	Neisseria elongata subsp. glycolytica ATCC 29315
Pyridoxine 5'-phosphate synthase (PNP synthase) (EC 2.6.99.2)	pdxJ NEIELOOT_01113 NELON_07220	Neisseria elongata subsp. glycolytica ATCC 29315
Ferrochelatase (EC 4.99.1.1) (Heme synthase) (Protoheme ferro-lyase)	hemH B1A92_06040 COH52_12730 I7J91_00890	Neisseria meningitidis
Serine-type D-Ala-D-Ala carboxypeptidase (EC 3.4.16.4)	NEIELOOT_02837 NELON_07950	Neisseria elongata subsp. glycolytica ATCC 29315
Binding
DNA ligase (EC 6.5.1.2) (Polydeoxyribonucleotide synthase [NAD(+)])	ligA NMCC_0619	Neisseria meningitidis serogroup C (strain 053442)
DNA ligase (EC 6.5.1.2) (Polydeoxyribonucleotide synthase [NAD(+)])	ligA NMB0666	Neisseria meningitidis serogroup B (strain MC58)
HPr kinase/phosphorylase (HPrK/P) (EC 2.7.11.-) (EC 2.7.4.-) (HPr(Ser) kinase/phosphorylase)	hprK NGK_0462	Neisseria gonorrhoeae (strain NCCP11945)
HPr kinase/phosphorylase (HPrK/P) (EC 2.7.11.-) (EC 2.7.4.-) (HPr(Ser) kinase/phosphorylase)	hprK NGO0314	Neisseria gonorrhoeae (strain ATCC 700825 / FA 1090)
Glucose-6-phosphate isomerase 1 (GPI 1) (EC 5.3.1.9) (Phosphoglucose isomerase 1) (PGI 1) (Phosphohexose isomerase 1) (PHI 1)	pgi1 NMB1388	Neisseria meningitidis serogroup B (strain MC58)
Glucokinase (EC 2.7.1.2) (Glucose kinase)	glk NGO0717	Neisseria gonorrhoeae (strain ATCC 700825 / FA 1090)
Ornithine carbamoyltransferase (OTCase) (EC 2.1.3.3) (Fragment)	argF	Neisseria cinerea
Phospho-N-acetylmuramoyl-pentapeptide-transferase (EC 2.7.8.13) (UDP-MurNAc-pentapeptide phosphotransferase)	mraY NMA2066	Neisseria meningitidis serogroup A / serotype 4A (strain DSM 15465 / Z2491)
D-glycero-beta-D-manno-heptose-1,7-bisphosphate 7-phosphatase (EC 3.1.3.82) (D,D-heptose 1,7-bisphosphate phosphatase) (HBP phosphatase)	gmhB NMA0405	Neisseria meningitidis serogroup A / serotype 4A (strain DSM 15465 / Z2491)
ATP synthase subunit alpha (EC 7.1.2.2) (ATP synthase F1 sector subunit alpha) (F-ATPase subunit alpha)	atpA NGO2148	Neisseria gonorrhoeae (strain ATCC 700825 / FA 1090)
Elongation factor G (EF-G)	fusA NMCC_2009	Neisseria meningitidis serogroup C (strain 053442)
Elongation factor G (EF-G)	fusA NMA0135	Neisseria meningitidis serogroup A / serotype 4A (strain DSM 15465 / Z2491)
Elongation factor G (EF-G)	fusA NMC0127	Neisseria meningitidis serogroup C / serotype 2a (strain ATCC 700532 / DSM 15464 / FAM18)
Major ferric iron-binding protein (FBP) (Major iron-regulated protein) (MIRP)	fbp	Neisseria gonorrhoeae
50S ribosomal protein L9	rplI	Neisseria gonorrhoeae
30S ribosomal protein S6	rpsF NMCC_1238	Neisseria meningitidis serogroup C (strain 053442)
30S ribosomal protein S6	rpsF NMC1260	Neisseria meningitidis serogroup C / serotype 2a (strain ATCC 700532 / DSM 15464 / FAM18)
50S ribosomal protein L11	rplK NGO1855	Neisseria gonorrhoeae (strain ATCC 700825 / FA 1090)
50S ribosomal protein L11	rplK NGK_2416	Neisseria gonorrhoeae (strain NCCP11945)
30S ribosomal protein S6	rpsF NMA1537	Neisseria meningitidis serogroup A / serotype 4A (strain DSM 15465 / Z2491)
Nucleoside diphosphate kinase (NDK) (NDP kinase) (EC 2.7.4.6) (Nucleoside-2-P kinase)	ndk NMA1521	Neisseria meningitidis serogroup A / serotype 4A (strain DSM 15465 / Z2491)
Nucleoside diphosphate kinase (NDK) (NDP kinase) (EC 2.7.4.6) (Nucleoside-2-P kinase)	ndk NMB1307	Neisseria meningitidis serogroup B (strain MC58)
Nucleoside diphosphate kinase (NDK) (NDP kinase) (EC 2.7.4.6) (Nucleoside-2-P kinase)	ndk NMC1244	Neisseria meningitidis serogroup C / serotype 2a (strain ATCC 700532 / DSM 15464 / FAM18)
Nucleoside diphosphate kinase (NDK) (NDP kinase) (EC 2.7.4.6) (Nucleoside-2-P kinase)	ndk NMO_1148	Neisseria meningitidis (strain alpha14)
30S ribosomal protein S6	rpsF NMO_1163	Neisseria meningitidis (strain alpha14)
Putative oxidoreductase	NLA_7540	Neisseria lactamica (strain 020-06)
Coenzyme A biosynthesis bifunctional protein CoaBC (DNA/pantothenate metabolism flavoprotein) (Phosphopantothenoylcysteine synthetase/decarboxylase) (PPCS-PPCDC) [Includes: Phosphopantothenoylcysteine decarboxylase (PPC decarboxylase) (PPC-DC) (EC 4.1.1.36) (CoaC); Phosphopantothenate--cysteine ligase (EC 6.3.2.5) (CoaB) (Phosphopantothenoylcysteine synthetase) (PPC synthetase) (PPC-S)]	coaBC NLA_6260	Neisseria lactamica (strain 020-06)
Macrolide export ATP-binding/permease protein MacB	NLA_16900	Neisseria lactamica (strain 020-06)
Cell division protein FtsK	NGK_1328	Neisseria gonorrhoeae (strain NCCP11945)
DNA mismatch repair protein MutS	mutS NELON_00870	Neisseria elongata subsp. glycolytica ATCC 29315
Copper-exporting ATPase (EC 3.6.3.4)	NEIELOOT_00186	Neisseria elongata subsp. glycolytica ATCC 29315
Isoleucine--tRNA ligase (EC 6.1.1.5) (Isoleucyl-tRNA synthetase) (IleRS)	ileS NELON_10880	Neisseria elongata subsp. glycolytica ATCC 29315
Carbamoyl-phosphate synthase small chain (EC 6.3.5.5) (Carbamoyl-phosphate synthetase glutamine chain)	carA COI09_00845	Neisseria meningitidis
Elongation factor G (EF-G)	fusA NMO_1900	Neisseria meningitidis (strain alpha14)
Phospho-N-acetylmuramoyl-pentapeptide-transferase (EC 2.7.8.13) (UDP-MurNAc-pentapeptide phosphotransferase)	mraY NMO_1622	Neisseria meningitidis (strain alpha14)
Phospho-N-acetylmuramoyl-pentapeptide-transferase (EC 2.7.8.13) (UDP-MurNAc-pentapeptide phosphotransferase)	mraY	Neisseria meningitidis serogroup B
Nucleoside diphosphate kinase (NDK) (NDP kinase) (EC 2.7.4.6) (Nucleoside-2-P kinase)	ndk	Neisseria meningitidis serogroup B
D,D-heptose 1,7-bisphosphate phosphatase (EC 3.1.3.-)		Neisseria meningitidis serogroup B
Aconitate hydratase B (EC 4.2.1.3) (EC 4.2.1.99) (2-methylisocitrate dehydratase)	acnB NMCC_1475	Neisseria meningitidis serogroup C (strain 053442)
50S ribosomal protein L1	rplA HMPREF0602_2213	Neisseria meningitidis ATCC 13091
DNA ligase (EC 6.5.1.2) (Polydeoxyribonucleotide synthase [NAD(+)])	ligA HMPREF0602_1450	Neisseria meningitidis ATCC 13091
Nucleoside diphosphate kinase (NDK) (NDP kinase) (EC 2.7.4.6) (Nucleoside-2-P kinase)	ndk HMPREF0602_0813	Neisseria meningitidis ATCC 13091
tRNA modification GTPase MnmE (EC 3.6.-.-)	mnmE trmE HMPREF0602_1893	Neisseria meningitidis ATCC 13091
D,D-heptose 1,7-bisphosphate phosphatase (EC 3.1.3.-)	gmhB HMPREF0602_1947	Neisseria meningitidis ATCC 13091
5-methyltetrahydropteroyltriglutamate--homocysteine methyltransferase (EC 2.1.1.14) (Cobalamin-independent methionine synthase) (Methionine synthase, vitamin-B12 independent isozyme)	metE HMPREF0602_1167	Neisseria meningitidis ATCC 13091
Cysteine desulfurase IscS (EC 2.8.1.7)	iscS HMPREF0602_0721	Neisseria meningitidis ATCC 13091
50S ribosomal subunit assembly factor BipA (EC 3.6.5.-) (GTP-binding protein BipA)	typA bipA HMPREF0602_0962	Neisseria meningitidis ATCC 13091
Aconitate hydratase B (EC 4.2.1.3) (EC 4.2.1.99) (2-methylisocitrate dehydratase)	acnB HMPREF0602_0508	Neisseria meningitidis ATCC 13091
Inosine-5'-monophosphate dehydrogenase (IMP dehydrogenase) (IMPD) (IMPDH) (EC 1.1.1.205)	guaB HMPREF0602_0959	Neisseria meningitidis ATCC 13091
GMP synthase [glutamine-hydrolyzing] (EC 6.3.5.2) (GMP synthetase) (Glutamine amidotransferase)	guaA HMPREF0602_1811	Neisseria meningitidis ATCC 13091
GTPase Obg (EC 3.6.5.-) (GTP-binding protein Obg)	cgtA obg HMPREF0602_2012	Neisseria meningitidis ATCC 13091
Inosine-5'-monophosphate dehydrogenase (IMP dehydrogenase) (IMPD) (IMPDH) (EC 1.1.1.205)	guaB N875_01020	Neisseria meningitidis LNP21362
Elongation factor G (EF-G)	fusA M0579_00854	Neisseria meningitidis M0579
Aconitate hydratase B (EC 4.2.1.3) (EC 4.2.1.99) (2-methylisocitrate dehydratase)	N875_10130	Neisseria meningitidis LNP21362
Na(+)-translocating NADH-quinone reductase subunit C (Na(+)-NQR subunit C) (Na(+)-translocating NQR subunit C) (EC 7.2.1.1) (NQR complex subunit C) (NQR-1 subunit C)	nqrC M0579_01457	Neisseria meningitidis M0579
Phosphate starvation protein PhoH	NGO_0417	Neisseria gonorrhoeae (strain ATCC 700825 / FA 1090)
NADH-quinone oxidoreductase subunit F (EC 7.1.1.-)	NELON_09010	Neisseria elongata subsp. glycolytica ATCC 29315
NAD kinase (EC 2.7.1.23) (ATP-dependent NAD kinase)	nadK NELON_04720	Neisseria elongata subsp. glycolytica ATCC 29315
FtsK/SpoIIIE family protein	NEISUBOT_05249	Neisseria subflava NJ9703
UDP-N-acetylenolpyruvoylglucosamine reductase (EC 1.3.1.98) (UDP-N-acetylmuramate dehydrogenase)	murB NEISUBOT_04331	Neisseria subflava NJ9703
DNA ligase (EC 6.5.1.2) (Polydeoxyribonucleotide synthase [NAD(+)])	ligA NMH_2274	Neisseria meningitidis serogroup B / serotype 15 (strain H44/76)
Inosine-5'-monophosphate dehydrogenase (IMP dehydrogenase) (IMPD) (IMPDH) (EC 1.1.1.205)	guaB NMH_1089	Neisseria meningitidis serogroup B / serotype 15 (strain H44/76)
Hydroxyacylglutathione hydrolase (EC 3.1.2.6) (Glyoxalase II) (Glx II)	gloB B2G52_03235	Neisseria lactamica
Acetylglutamate kinase (EC 2.7.2.8) (N-acetyl-L-glutamate 5-phosphotransferase) (NAG kinase) (NAGK)	argB NEILACOT_03426	Neisseria lactamica ATCC 23970
Probable Fe(2+)-trafficking protein	NMEN2795_1976	Neisseria meningitidis NM2795
Phosphoenolpyruvate synthase (PEP synthase) (EC 2.7.9.2) (Pyruvate, water dikinase)	ppsA NEILACOT_04955	Neisseria lactamica ATCC 23970
Elongation factor G (EF-G)	fusA NMEN2795_0161	Neisseria meningitidis NM2795
Uncharacterized protein	NEILACOT_05006	Neisseria lactamica ATCC 23970
Acetyl-coenzyme A carboxylase carboxyl transferase subunit beta (ACCase subunit beta) (Acetyl-CoA carboxylase carboxyltransferase subunit beta) (EC 2.1.3.15)	accD NEILACOT_04515	Neisseria lactamica ATCC 23970
Na(+)-translocating NADH-quinone reductase subunit C (Na(+)-NQR subunit C) (Na(+)-translocating NQR subunit C) (EC 7.2.1.1) (NQR complex subunit C) (NQR-1 subunit C)	nqrC NMBB_0625	Neisseria meningitidis serogroup B (strain alpha710)
Elongation factor G (EF-G)	fusA NMBB_0143	Neisseria meningitidis serogroup B (strain alpha710)
30S ribosomal protein S6	rpsF NMBB_1462	Neisseria meningitidis serogroup B (strain alpha710)
Ferrochelatase (EC 4.99.1.1) (Heme synthase) (Protoheme ferro-lyase)	hemH NMBB_0812	Neisseria meningitidis serogroup B (strain alpha710)
D,D-heptose 1,7-bisphosphate phosphatase (EC 3.1.3.-)	NMBB_2329	Neisseria meningitidis serogroup B (strain alpha710)
Aconitate hydratase B (EC 4.2.1.3) (EC 4.2.1.99) (2-methylisocitrate dehydratase)	NMBB_1801	Neisseria meningitidis serogroup B (strain alpha710)
DUF4115 domain-containing protein	NEIMUCOT_06340	Neisseria mucosa ATCC 25996
Na(+)-translocating NADH-quinone reductase subunit C (Na(+)-NQR subunit C) (Na(+)-translocating NQR subunit C) (EC 7.2.1.1) (NQR complex subunit C) (NQR-1 subunit C)	nqrC NEIMUCOT_03833	Neisseria mucosa ATCC 25996
Homoserine kinase (HK) (HSK) (EC 2.7.1.39)	thrB NEIMUCOT_06116	Neisseria mucosa ATCC 25996
5-formyltetrahydrofolate cyclo-ligase (EC 6.3.3.2)	NEIMUCOT_04051	Neisseria mucosa ATCC 25996
Pyruvate formate-lyase-activating enzyme (EC 1.97.1.4)	pflA NEIMUCOT_04790	Neisseria mucosa ATCC 25996
50S ribosomal subunit assembly factor BipA (EC 3.6.5.-) (GTP-binding protein BipA)	typA bipA NMC1099	Neisseria meningitidis serogroup C / serotype 2a (strain ATCC 700532 / DSM 15464 / FAM18)
Probable peptidoglycan D,D-transpeptidase PenA (EC 3.4.16.4) (Penicillin-binding protein 2) (PBP-2)	penA	Neisseria perflava
FtsK/SpoIIIE family protein	NEISICOT_03147	Neisseria sicca ATCC 29256
Transposase	NEISICOT_02828	Neisseria sicca ATCC 29256
Histidine--tRNA ligase (EC 6.1.1.21) (Histidyl-tRNA synthetase) (HisRS)	hisS NEISICOT_00181	Neisseria sicca ATCC 29256
Carbonate dehydratase (EC 4.2.1.1)	cah NEISICOT_03051	Neisseria sicca ATCC 29256
Inosine-5'-monophosphate dehydrogenase (IMP dehydrogenase) (IMPD) (IMPDH) (EC 1.1.1.205)	guaB COI09_04770 JY21_04910 NCTC8249_01165	Neisseria meningitidis
Nucleoside diphosphate kinase (NDK) (NDP kinase) (EC 2.7.4.6) (Nucleoside-2-P kinase)	ndk NMH_1734	Neisseria meningitidis serogroup B / serotype 15 (strain H44/76)
30S ribosomal protein S6	rpsF NMH_1754	Neisseria meningitidis serogroup B / serotype 15 (strain H44/76)
Inosine-5'-monophosphate dehydrogenase (IMP dehydrogenase) (IMPD) (IMPDH) (EC 1.1.1.205)	guaB NMB1201	Neisseria meningitidis serogroup B (strain MC58)
Inosine-5'-monophosphate dehydrogenase (IMP dehydrogenase) (IMPD) (IMPDH) (EC 1.1.1.205)	guaB NMEN2795_1210	Neisseria meningitidis NM2795
Putrescine-binding periplasmic protein	COI09_07025	Neisseria meningitidis
GTPase HflX (GTP-binding protein HflX)	hflX NMA1445	Neisseria meningitidis serogroup A / serotype 4A (strain DSM 15465 / Z2491)
DNA topoisomerase 4 subunit A (EC 5.6.2.2) (Topoisomerase IV subunit A)	parC NMA1802	Neisseria meningitidis serogroup A / serotype 4A (strain DSM 15465 / Z2491)
D,D-heptose 1,7-bisphosphate phosphatase (EC 3.1.3.-)	gmhB NMEN2795_1989	Neisseria meningitidis NM2795
Putative phosphonate C-P lyase system protein PhnK	NEICINOT_04994	Neisseria cinerea ATCC 14685
Chaperonin GroEL (EC 5.6.1.7) (60 kDa chaperonin) (Chaperonin-60) (Cpn60)	groL groEL NEICINOT_05129	Neisseria cinerea ATCC 14685
Major ferric iron-binding protein	fbp NEICINOT_03631	Neisseria cinerea ATCC 14685
30S ribosomal protein S6	rpsF	Neisseria meningitidis serogroup B
Nucleoside diphosphate kinase (NDK) (NDP kinase) (EC 2.7.4.6) (Nucleoside-2-P kinase)	ndk N875_00450	Neisseria meningitidis LNP21362
30S ribosomal protein S6	rpsF N875_00370	Neisseria meningitidis LNP21362
Ferrochelatase (EC 4.99.1.1) (Heme synthase) (Protoheme ferro-lyase)	hemH M0579_01625	Neisseria meningitidis M0579
30S ribosomal protein S1	rpsA M0579_02155	Neisseria meningitidis M0579
D,D-heptose 1,7-bisphosphate phosphatase (EC 3.1.3.-)	gmhB M0579_01132	Neisseria meningitidis M0579
Cell division protein FtsK	HMPREF2880_07340	Neisseria sp. HMSC067G11
Protein GrpE (HSP-70 cofactor)	grpE NEIMUCOT_06367	Neisseria mucosa ATCC 25996
Electron transport complex, RnfABCDGE type, B subunit	rnfB HMPREF0602_2303	Neisseria meningitidis ATCC 13091
30S ribosomal protein S6	rpsF HMPREF0602_0793	Neisseria meningitidis ATCC 13091
Chromosome partition protein Smc	smc HMPREF0602_1585	Neisseria meningitidis ATCC 13091
ATP synthase subunit beta (EC 7.1.2.2) (ATP synthase F1 sector subunit beta) (F-ATPase subunit beta)	atpD HMPREF0602_1826	Neisseria meningitidis ATCC 13091
Arginine--tRNA ligase (EC 6.1.1.19) (Arginyl-tRNA synthetase) (ArgRS)	argS HMPREF0602_0577	Neisseria meningitidis ATCC 13091
Elongation factor G (EF-G)	fusA HMPREF0602_2223	Neisseria meningitidis ATCC 13091
Phospho-N-acetylmuramoyl-pentapeptide-transferase (EC 2.7.8.13) (UDP-MurNAc-pentapeptide phosphotransferase)	mraY HMPREF0602_0189	Neisseria meningitidis ATCC 13091
Lipid A export permease/ATP-binding protein MsbA	msbA HMPREF0602_1810	Neisseria meningitidis ATCC 13091
Chaperone protein DnaK (HSP70) (Heat shock 70 kDa protein) (Heat shock protein 70)	dnaK HMPREF0602_1574	Neisseria meningitidis ATCC 13091
Aspartyl/glutamyl-tRNA(Asn/Gln) amidotransferase subunit C (Asp/Glu-ADT subunit C) (EC 6.3.5.-)	gatC HMPREF3277_00870	Neisseria sp. HMSC70E02
Integrase	B2G52_09545	Neisseria lactamica
ATP synthase subunit alpha (EC 7.1.2.2) (ATP synthase F1 sector subunit alpha) (F-ATPase subunit alpha)	atpA E8M63_03740 WHOF_00455 WHOF_02500 WHOM_00280 WHOM_02356	Neisseria gonorrhoeae
HPr kinase/phosphorylase (HPrK/P) (EC 2.7.11.-) (EC 2.7.4.-) (HPr(Ser) kinase/phosphorylase)	hprK E8M63_00905 WHOF_00269 WHOF_00336 WHOM_00158 WHOM_00404	Neisseria gonorrhoeae
Transcriptional regulator, TetR family	NEIFLAOT_00716	Neisseria flavescens NRL30031/H210
Iron-sulfur cluster-binding protein	NEIFLAOT_00337	Neisseria flavescens NRL30031/H210
Type III pantothenate kinase (EC 2.7.1.33) (PanK-III) (Pantothenic acid kinase)	coaX NEIFLAOT_01204	Neisseria flavescens NRL30031/H210
PhoH family protein	NEIFLAOT_01500	Neisseria flavescens NRL30031/H210
DNA ligase (EC 6.5.1.2) (Polydeoxyribonucleotide synthase [NAD(+)])	ligA NEIFLAOT_00666	Neisseria flavescens NRL30031/H210
Type III restriction enzyme, res subunit	NEIFLAOT_00567	Neisseria flavescens NRL30031/H210
Aldehyde-alcohol dehydrogenase	NEIFLAOT_01948	Neisseria flavescens NRL30031/H210
Sulfate ABC transporter ATP-binding protein	cysA CNQ34_08825 GJE05_02810	Neisseria meningitidis
D,D-heptose 1,7-bisphosphate phosphatase (EC 3.1.3.-)	gmhB COH52_11340 COI09_03795 ERS040961_01449 GQF23_08450 I7J91_08940 JY21_08055	Neisseria meningitidis
Phospho-N-acetylmuramoyl-pentapeptide-transferase (EC 2.7.8.13) (UDP-MurNAc-pentapeptide phosphotransferase)	mraY CNQ34_01475 GQF23_07245 I7J91_02305	Neisseria meningitidis
30S ribosomal protein S6	rpsF A6J47_005240 A6J53_12140 B1A92_00935 CNQ34_10045 COH52_00380 ERS514851_00745 GJE05_04980 GQF23_02430 I7J91_04165 JY21_05085 NCTC8249_01314 NCTC8554_00221	Neisseria meningitidis
HPr kinase/phosphorylase (HPrK/P) (EC 2.7.11.-) (EC 2.7.4.-) (HPr(Ser) kinase/phosphorylase)	hprK NGMG_00162	Neisseria gonorrhoeae DGI2
Aspartyl/glutamyl-tRNA(Asn/Gln) amidotransferase subunit C (Asp/Glu-ADT subunit C) (EC 6.3.5.-)	gatC HMPREF1051_2037	Neisseria sicca VK64
ATP synthase subunit alpha (EC 7.1.2.2) (ATP synthase F1 sector subunit alpha) (F-ATPase subunit alpha)	atpA NGMG_00539	Neisseria gonorrhoeae DGI2
Elongation factor G (EF-G)	fusA A6J47_011635 B1A92_08785 CNQ34_04755 COH52_00930 ERS514851_00470 GJE05_09040 I7J91_01260 JY21_01390	Neisseria meningitidis
50S ribosomal protein L11	rplK NGMG_01904	Neisseria gonorrhoeae DGI2
Phosphoserine phosphatase (EC 3.1.3.3) (O-phosphoserine phosphohydrolase)	serB HMPREF1051_1986	Neisseria sicca VK64
Nucleoside diphosphate kinase (NDK) (NDP kinase) (EC 2.7.4.6) (Nucleoside-2-P kinase)	ndk A6J47_005155 A6J53_12055 B1A92_00850 CNQ34_10130 ERS040961_00355 ERS514851_00758 GQF23_02515 I7J91_04085 JY21_05160 NCTC8554_00234 NMA510612_1681	Neisseria meningitidis
1,4-alpha-glucan branching enzyme GlgB (EC 2.4.1.18) (1,4-alpha-D-glucan:1,4-alpha-D-glucan 6-glucosyl-transferase) (Alpha-(1->4)-glucan branching enzyme) (Glycogen branching enzyme) (BE)	glgB NEIFLAOT_01810	Neisseria flavescens NRL30031/H210
Dihydrolipoyl dehydrogenase (EC 1.8.1.4) (Fragment)	lpdA	Neisseria meningitidis
Probable peptidoglycan D,D-transpeptidase PenA (EC 3.4.16.4) (Penicillin-binding protein 2) (PBP-2)	penA	Neisseria meningitidis
DNA gyrase subunit A (EC 5.6.2.2)	gyrA	Neisseria meningitidis
Methyltransferase (EC 2.1.1.-)		Neisseria meningitidis
DNA topoisomerase (EC 5.6.2.1) (Omega-protein) (Relaxing enzyme) (Swivelase) (Untwisting enzyme)	topB WHOM_01540	Neisseria gonorrhoeae
50S ribosomal protein L11	rplK E8M63_02560 WHOF_00518 WHOF_02157C WHOM_01882 WHOM_02153	Neisseria gonorrhoeae
Septum site-determining protein MinD (Cell division inhibitor MinD)	minD NEIELOOT_00071 NELON_11440	Neisseria elongata subsp. glycolytica ATCC 29315
5-methyltetrahydropteroyltriglutamate--homocysteine methyltransferase (EC 2.1.1.14) (Cobalamin-independent methionine synthase) (Methionine synthase, vitamin-B12 independent isozyme)	metE NEIELOOT_01342 NELON_01280	Neisseria elongata subsp. glycolytica ATCC 29315
Formate--tetrahydrofolate ligase (EC 6.3.4.3) (Formyltetrahydrofolate synthetase) (FHS) (FTHFS)	fhs NEIELOOT_01337 NELON_01295	Neisseria elongata subsp. glycolytica ATCC 29315
3-isopropylmalate dehydrogenase (EC 1.1.1.85) (3-IPM-DH) (Beta-IPM dehydrogenase) (IMDH)	leuB NEIELOOT_01499 NELON_03895	Neisseria elongata subsp. glycolytica ATCC 29315
Peptidase S24-like protein (Repressor)	NEIELOOT_02021 NELON_08600	Neisseria elongata subsp. glycolytica ATCC 29315
Phosphoenolpyruvate-protein phosphotransferase (EC 2.7.3.9) (Phosphotransferase system, enzyme I)	ptsP NEIELOOT_00126 NELON_11235	Neisseria elongata subsp. glycolytica ATCC 29315
Pyruvate dehydrogenase E1 component (EC 1.2.4.1)	aceE NEIELOOT_00388 NELON_06455	Neisseria elongata subsp. glycolytica ATCC 29315
Peptidase M16 (Peptidase M16 inactive domain protein) (EC 3.4.24.-)	NEIELOOT_01347 NELON_01270	Neisseria elongata subsp. glycolytica ATCC 29315
Shikimate kinase (SK) (EC 2.7.1.71)	aroK NEIELOOT_01585 NELON_04200	Neisseria elongata subsp. glycolytica ATCC 29315
Ferrochelatase (EC 4.99.1.1) (Heme synthase) (Protoheme ferro-lyase)	hemH B1A92_06040 COH52_12730 I7J91_00890	Neisseria meningitidis
Signal receptor activity
TonB-dependent siderophore receptor	NEISICOT_01191	Neisseria sicca ATCC 29256
Protein containing Complex
50S ribosomal protein L7/L12	rplL NMB0131	Neisseria meningitidis serogroup B (strain MC58)
ATP synthase subunit alpha (EC 7.1.2.2) (ATP synthase F1 sector subunit alpha) (F-ATPase subunit alpha)	atpA NGO2148	Neisseria gonorrhoeae (strain ATCC 700825 / FA 1090)
30S ribosomal protein S2	rpsB NMB2101	Neisseria meningitidis serogroup B (strain MC58)
50S ribosomal protein L17	rplQ NMB0169	Neisseria meningitidis serogroup B (strain MC58)
30S ribosomal protein S2	rpsB NMA0328	Neisseria meningitidis serogroup A / serotype 4A (strain DSM 15465 / Z2491)
50S ribosomal protein L1	rplA HMPREF0602_2213	Neisseria meningitidis ATCC 13091
NADH-quinone oxidoreductase subunit F (EC 7.1.1.-)	NELON_09010	Neisseria elongata subsp. glycolytica ATCC 29315
30S ribosomal protein S2	rpsB NMH_2112	Neisseria meningitidis serogroup B / serotype 15 (strain H44/76)
Acetyl-coenzyme A carboxylase carboxyl transferase subunit beta (ACCase subunit beta) (Acetyl-CoA carboxylase carboxyltransferase subunit beta) (EC 2.1.3.15)	accD NEILACOT_04515	Neisseria lactamica ATCC 23970
ATP synthase subunit beta (EC 7.1.2.2) (ATP synthase F1 sector subunit beta) (F-ATPase subunit beta)	atpD HMPREF0602_1826	Neisseria meningitidis ATCC 13091
ATP synthase subunit b (ATP synthase F(0) sector subunit b) (ATPase subunit I) (F-type ATPase subunit b) (F-ATPase subunit b)	atpF TV01_1169 TW90_1196	Neisseria flavescens
ATP synthase subunit alpha (EC 7.1.2.2) (ATP synthase F1 sector subunit alpha) (F-ATPase subunit alpha)	atpA E8M63_03740 WHOF_00455 WHOF_02500 WHOM_00280 WHOM_02356	Neisseria gonorrhoeae
Sulfate ABC transporter ATP-binding protein	cysA CNQ34_08825 GJE05_02810	Neisseria meningitidis
ABC transporter, substrate-binding protein, family 5 (Peptide ABC transporter substrate-binding protein)	NEIELOOT_01849 NELON_10480	Neisseria elongata subsp. glycolytica ATCC 29315
ATP synthase subunit alpha (EC 7.1.2.2) (ATP synthase F1 sector subunit alpha) (F-ATPase subunit alpha)	atpA NGMG_00539	Neisseria gonorrhoeae DGI2
30S ribosomal protein S2	rpsB A6J53_02710 B1A92_09145 ERS040961_01637 GQF23_01340 I7J91_03700 NCTC8554_01423	Neisseria meningitidis
Dihydrolipoyllysine-residue succinyltransferase component of 2-oxoglutarate dehydrogenase complex (EC 2.3.1.61) (2-oxoglutarate dehydrogenase complex component E2)	sucB NEIELOOT_02962 NELON_09515	Neisseria elongata subsp. glycolytica ATCC 29315
Cellular anatomical entity
DNA ligase (EC 6.5.1.2) (Polydeoxyribonucleotide synthase [NAD(+)])	ligA NMB0666	Neisseria meningitidis serogroup B (strain MC58)
50S ribosomal protein L7/L12	rplL NMCC_2014	Neisseria meningitidis serogroup C (strain 053442)
50S ribosomal protein L7/L12	rplL NMA0143	Neisseria meningitidis serogroup A / serotype 4A (strain DSM 15465 / Z2491)
50S ribosomal protein L7/L12	rplL NMB0131	Neisseria meningitidis serogroup B (strain MC58)
50S ribosomal protein L7/L12	rplL NMC0122	Neisseria meningitidis serogroup C / serotype 2a (strain ATCC 700532 / DSM 15464 / FAM18)
50S ribosomal protein L7/L12	rplL NMBH4476_0128 NMH_0346	Neisseria meningitidis serogroup B / serotype 15 (strain H44/76)
Glucose-6-phosphate isomerase 1 (GPI 1) (EC 5.3.1.9) (Phosphoglucose isomerase 1) (PGI 1) (Phosphohexose isomerase 1) (PHI 1)	pgi1 NMB1388	Neisseria meningitidis serogroup B (strain MC58)
Glucokinase (EC 2.7.1.2) (Glucose kinase)	glk NGO0717	Neisseria gonorrhoeae (strain ATCC 700825 / FA 1090)
Ornithine carbamoyltransferase (OTCase) (EC 2.1.3.3) (Fragment)	argF	Neisseria cinerea
Phospho-N-acetylmuramoyl-pentapeptide-transferase (EC 2.7.8.13) (UDP-MurNAc-pentapeptide phosphotransferase)	mraY NMA2066	Neisseria meningitidis serogroup A / serotype 4A (strain DSM 15465 / Z2491)
D-glycero-beta-D-manno-heptose-1,7-bisphosphate 7-phosphatase (EC 3.1.3.82) (D,D-heptose 1,7-bisphosphate phosphatase) (HBP phosphatase)	gmhB NMA0405	Neisseria meningitidis serogroup A / serotype 4A (strain DSM 15465 / Z2491)
ATP synthase subunit alpha (EC 7.1.2.2) (ATP synthase F1 sector subunit alpha) (F-ATPase subunit alpha)	atpA NGO2148	Neisseria gonorrhoeae (strain ATCC 700825 / FA 1090)
Elongation factor G (EF-G)	fusA NMCC_2009	Neisseria meningitidis serogroup C (strain 053442)
Elongation factor G (EF-G)	fusA NMA0135	Neisseria meningitidis serogroup A / serotype 4A (strain DSM 15465 / Z2491)
Elongation factor G (EF-G)	fusA NMC0127	Neisseria meningitidis serogroup C / serotype 2a (strain ATCC 700532 / DSM 15464 / FAM18)
Major ferric iron-binding protein (FBP) (Major iron-regulated protein) (MIRP)	fbp	Neisseria gonorrhoeae
50S ribosomal protein L9	rplI	Neisseria gonorrhoeae
30S ribosomal protein S6	rpsF NMCC_1238	Neisseria meningitidis serogroup C (strain 053442)
30S ribosomal protein S6	rpsF NMC1260	Neisseria meningitidis serogroup C / serotype 2a (strain ATCC 700532 / DSM 15464 / FAM18)
30S ribosomal protein S2	rpsB NMB2101	Neisseria meningitidis serogroup B (strain MC58)
50S ribosomal protein L17	rplQ NMCC_1983	Neisseria meningitidis serogroup C (strain 053442)
50S ribosomal protein L11	rplK NGO1855	Neisseria gonorrhoeae (strain ATCC 700825 / FA 1090)
50S ribosomal protein L11	rplK NGK_2416	Neisseria gonorrhoeae (strain NCCP11945)
50S ribosomal protein L17	rplQ NMB0169	Neisseria meningitidis serogroup B (strain MC58)
30S ribosomal protein S6	rpsF NMA1537	Neisseria meningitidis serogroup A / serotype 4A (strain DSM 15465 / Z2491)
30S ribosomal protein S2	rpsB NMA0328	Neisseria meningitidis serogroup A / serotype 4A (strain DSM 15465 / Z2491)
Nucleoside diphosphate kinase (NDK) (NDP kinase) (EC 2.7.4.6) (Nucleoside-2-P kinase)	ndk NMA1521	Neisseria meningitidis serogroup A / serotype 4A (strain DSM 15465 / Z2491)
Nucleoside diphosphate kinase (NDK) (NDP kinase) (EC 2.7.4.6) (Nucleoside-2-P kinase)	ndk NMB1307	Neisseria meningitidis serogroup B (strain MC58)
Nucleoside diphosphate kinase (NDK) (NDP kinase) (EC 2.7.4.6) (Nucleoside-2-P kinase)	ndk NMC1244	Neisseria meningitidis serogroup C / serotype 2a (strain ATCC 700532 / DSM 15464 / FAM18)
ThiF protein	thiF NMB2062	Neisseria meningitidis serogroup B (strain MC58)
Nucleoside diphosphate kinase (NDK) (NDP kinase) (EC 2.7.4.6) (Nucleoside-2-P kinase)	ndk NMO_1148	Neisseria meningitidis (strain alpha14)
30S ribosomal protein S6	rpsF NMO_1163	Neisseria meningitidis (strain alpha14)
Glutaredoxin 2	grxB NLA_5390	Neisseria lactamica (strain 020-06)
Macrolide export ATP-binding/permease protein MacB	NLA_16900	Neisseria lactamica (strain 020-06)
Cell division protein FtsK	NGK_1328	Neisseria gonorrhoeae (strain NCCP11945)
Copper-exporting ATPase (EC 3.6.3.4)	NEIELOOT_00186	Neisseria elongata subsp. glycolytica ATCC 29315
Isoleucine--tRNA ligase (EC 6.1.1.5) (Isoleucyl-tRNA synthetase) (IleRS)	ileS NELON_10880	Neisseria elongata subsp. glycolytica ATCC 29315
Amino-acid transporter	NCTC8249_00144	Neisseria meningitidis
Putative acyltransferase	NMA0662	Neisseria meningitidis serogroup A / serotype 4A (strain DSM 15465 / Z2491)
50S ribosomal protein L7/L12	rplL NMO_1907	Neisseria meningitidis (strain alpha14)
Elongation factor G (EF-G)	fusA NMO_1900	Neisseria meningitidis (strain alpha14)
Phospho-N-acetylmuramoyl-pentapeptide-transferase (EC 2.7.8.13) (UDP-MurNAc-pentapeptide phosphotransferase)	mraY NMO_1622	Neisseria meningitidis (strain alpha14)
Putative signal peptide peptidase SppA, 36K type	NEICINOT_04892	Neisseria cinerea ATCC 14685
Bifunctional chorismate mutase/prephenate dehydratase (EC 4.2.1.51) (EC 5.4.99.5) (Chorismate mutase-prephenate dehydratase) (p-protein)	HMPREF3107_10120	Neisseria sp. HMSC31F04
Phospho-N-acetylmuramoyl-pentapeptide-transferase (EC 2.7.8.13) (UDP-MurNAc-pentapeptide phosphotransferase)	mraY	Neisseria meningitidis serogroup B
Nucleoside diphosphate kinase (NDK) (NDP kinase) (EC 2.7.4.6) (Nucleoside-2-P kinase)	ndk	Neisseria meningitidis serogroup B
50S ribosomal protein L7/L12	rplL	Neisseria meningitidis serogroup B
D,D-heptose 1,7-bisphosphate phosphatase (EC 3.1.3.-)		Neisseria meningitidis serogroup B
Murein hydrolase transporter LrgA	HMPREF3107_09040	Neisseria sp. HMSC31F04
Aconitate hydratase B (EC 4.2.1.3) (EC 4.2.1.99) (2-methylisocitrate dehydratase)	acnB NMCC_1475	Neisseria meningitidis serogroup C (strain 053442)
50S ribosomal protein L1	rplA HMPREF0602_2213	Neisseria meningitidis ATCC 13091
Nucleoside diphosphate kinase (NDK) (NDP kinase) (EC 2.7.4.6) (Nucleoside-2-P kinase)	ndk HMPREF0602_0813	Neisseria meningitidis ATCC 13091
tRNA modification GTPase MnmE (EC 3.6.-.-)	mnmE trmE HMPREF0602_1893	Neisseria meningitidis ATCC 13091
D,D-heptose 1,7-bisphosphate phosphatase (EC 3.1.3.-)	gmhB HMPREF0602_1947	Neisseria meningitidis ATCC 13091
Cysteine desulfurase IscS (EC 2.8.1.7)	iscS HMPREF0602_0721	Neisseria meningitidis ATCC 13091
50S ribosomal subunit assembly factor BipA (EC 3.6.5.-) (GTP-binding protein BipA)	typA bipA HMPREF0602_0962	Neisseria meningitidis ATCC 13091
Aconitate hydratase B (EC 4.2.1.3) (EC 4.2.1.99) (2-methylisocitrate dehydratase)	acnB HMPREF0602_0508	Neisseria meningitidis ATCC 13091
GTPase Obg (EC 3.6.5.-) (GTP-binding protein Obg)	cgtA obg HMPREF0602_2012	Neisseria meningitidis ATCC 13091
Elongation factor G (EF-G)	fusA M0579_00854	Neisseria meningitidis M0579
50S ribosomal protein L7/L12	rplL N875_07200	Neisseria meningitidis LNP21362
Aconitate hydratase B (EC 4.2.1.3) (EC 4.2.1.99) (2-methylisocitrate dehydratase)	N875_10130	Neisseria meningitidis LNP21362
Na(+)-translocating NADH-quinone reductase subunit C (Na(+)-NQR subunit C) (Na(+)-translocating NQR subunit C) (EC 7.2.1.1) (NQR complex subunit C) (NQR-1 subunit C)	nqrC M0579_01457	Neisseria meningitidis M0579
NADH-quinone oxidoreductase subunit F (EC 7.1.1.-)	NELON_09010	Neisseria elongata subsp. glycolytica ATCC 29315
Murein hydrolase transporter LrgA	NELON_11505	Neisseria elongata subsp. glycolytica ATCC 29315
NAD kinase (EC 2.7.1.23) (ATP-dependent NAD kinase)	nadK NELON_04720	Neisseria elongata subsp. glycolytica ATCC 29315
UDP-N-acetylenolpyruvoylglucosamine reductase (EC 1.3.1.98) (UDP-N-acetylmuramate dehydrogenase)	murB NEISUBOT_04331	Neisseria subflava NJ9703
Glucose-6-phosphate isomerase (GPI) (EC 5.3.1.9) (Phosphoglucose isomerase) (PGI) (Phosphohexose isomerase) (PHI)	pgi NMH_1837	Neisseria meningitidis serogroup B / serotype 15 (strain H44/76)
30S ribosomal protein S2	rpsB NMH_2112	Neisseria meningitidis serogroup B / serotype 15 (strain H44/76)
Sugar transporter	B2G52_08435	Neisseria lactamica
Acetylglutamate kinase (EC 2.7.2.8) (N-acetyl-L-glutamate 5-phosphotransferase) (NAG kinase) (NAGK)	argB NEILACOT_03426	Neisseria lactamica ATCC 23970
Elongation factor G (EF-G)	fusA NMEN2795_0161	Neisseria meningitidis NM2795
50S ribosomal protein L7/L12	rplL NMEN2795_0154	Neisseria meningitidis NM2795
Acetyl-coenzyme A carboxylase carboxyl transferase subunit beta (ACCase subunit beta) (Acetyl-CoA carboxylase carboxyltransferase subunit beta) (EC 2.1.3.15)	accD NEILACOT_04515	Neisseria lactamica ATCC 23970
Na(+)-translocating NADH-quinone reductase subunit C (Na(+)-NQR subunit C) (Na(+)-translocating NQR subunit C) (EC 7.2.1.1) (NQR complex subunit C) (NQR-1 subunit C)	nqrC NMBB_0625	Neisseria meningitidis serogroup B (strain alpha710)
Elongation factor G (EF-G)	fusA NMBB_0143	Neisseria meningitidis serogroup B (strain alpha710)
30S ribosomal protein S6	rpsF NMBB_1462	Neisseria meningitidis serogroup B (strain alpha710)
Ferrochelatase (EC 4.99.1.1) (Heme synthase) (Protoheme ferro-lyase)	hemH NMBB_0812	Neisseria meningitidis serogroup B (strain alpha710)
D,D-heptose 1,7-bisphosphate phosphatase (EC 3.1.3.-)	NMBB_2329	Neisseria meningitidis serogroup B (strain alpha710)
50S ribosomal protein L7/L12	rplL NMBB_0135	Neisseria meningitidis serogroup B (strain alpha710)
Aconitate hydratase B (EC 4.2.1.3) (EC 4.2.1.99) (2-methylisocitrate dehydratase)	NMBB_1801	Neisseria meningitidis serogroup B (strain alpha710)
Lytic enzyme	HMPREF3052_03830	Neisseria sp. HMSC056A03
Trigger factor (TF) (EC 5.2.1.8) (PPIase)	tig NELON_08840	Neisseria elongata subsp. glycolytica ATCC 29315
Bifunctional chorismate mutase/prephenate dehydratase (EC 4.2.1.51) (EC 5.4.99.5) (Chorismate mutase-prephenate dehydratase) (p-protein)	NELON_07990	Neisseria elongata subsp. glycolytica ATCC 29315
Glucose-6-phosphate isomerase (GPI) (EC 5.3.1.9) (Phosphoglucose isomerase) (PGI) (Phosphohexose isomerase) (PHI)	pgi N875_00020	Neisseria meningitidis LNP21362
Bile acid transporter	NEIMUCOT_06176	Neisseria mucosa ATCC 25996
Na(+)-translocating NADH-quinone reductase subunit C (Na(+)-NQR subunit C) (Na(+)-translocating NQR subunit C) (EC 7.2.1.1) (NQR complex subunit C) (NQR-1 subunit C)	nqrC NEIMUCOT_03833	Neisseria mucosa ATCC 25996
Transporter, auxin efflux carrier (AEC) family protein	NEIMUCOT_05785	Neisseria mucosa ATCC 25996
Pyruvate formate-lyase-activating enzyme (EC 1.97.1.4)	pflA NEIMUCOT_04790	Neisseria mucosa ATCC 25996
50S ribosomal subunit assembly factor BipA (EC 3.6.5.-) (GTP-binding protein BipA)	typA bipA NMC1099	Neisseria meningitidis serogroup C / serotype 2a (strain ATCC 700532 / DSM 15464 / FAM18)
Probable peptidoglycan D,D-transpeptidase PenA (EC 3.4.16.4) (Penicillin-binding protein 2) (PBP-2)	penA	Neisseria perflava
Lipid A biosynthesis (KDO)2-(Lauroyl)-lipid IVA acyltransferase	NEISICOT_01331	Neisseria sicca ATCC 29256
Histidine--tRNA ligase (EC 6.1.1.21) (Histidyl-tRNA synthetase) (HisRS)	hisS NEISICOT_00181	Neisseria sicca ATCC 29256
Uncharacterized protein	NEISICOT_02065	Neisseria sicca ATCC 29256
TraG/TraD family protein	NEISICOT_02411	Neisseria sicca ATCC 29256
TonB-dependent siderophore receptor	NEISICOT_01191	Neisseria sicca ATCC 29256
Glucose-6-phosphate isomerase (GPI) (EC 5.3.1.9) (Phosphoglucose isomerase) (PGI) (Phosphohexose isomerase) (PHI)	pgi NEIFLAOT_00035	Neisseria flavescens NRL30031/H210
Nucleoside diphosphate kinase (NDK) (NDP kinase) (EC 2.7.4.6) (Nucleoside-2-P kinase)	ndk NMH_1734	Neisseria meningitidis serogroup B / serotype 15 (strain H44/76)
30S ribosomal protein S6	rpsF NMH_1754	Neisseria meningitidis serogroup B / serotype 15 (strain H44/76)
Putrescine-binding periplasmic protein	COI09_07025	Neisseria meningitidis
Putative thiol:disulphide interchange protein	NMA2209	Neisseria meningitidis serogroup A / serotype 4A (strain DSM 15465 / Z2491)
GTPase HflX (GTP-binding protein HflX)	hflX NMA1445	Neisseria meningitidis serogroup A / serotype 4A (strain DSM 15465 / Z2491)
DNA topoisomerase 4 subunit A (EC 5.6.2.2) (Topoisomerase IV subunit A)	parC NMA1802	Neisseria meningitidis serogroup A / serotype 4A (strain DSM 15465 / Z2491)
Outer membrane autotransporter barrel domain protein	NEILACOT_05434	Neisseria lactamica ATCC 23970
D,D-heptose 1,7-bisphosphate phosphatase (EC 3.1.3.-)	gmhB NMEN2795_1989	Neisseria meningitidis NM2795
Putative phosphonate C-P lyase system protein PhnK	NEICINOT_04994	Neisseria cinerea ATCC 14685
TonB-dependent receptor	NEICINOT_04527	Neisseria cinerea ATCC 14685
Chaperonin GroEL (EC 5.6.1.7) (60 kDa chaperonin) (Chaperonin-60) (Cpn60)	groL groEL NEICINOT_05129	Neisseria cinerea ATCC 14685
30S ribosomal protein S6	rpsF	Neisseria meningitidis serogroup B
Nucleoside diphosphate kinase (NDK) (NDP kinase) (EC 2.7.4.6) (Nucleoside-2-P kinase)	ndk N875_00450	Neisseria meningitidis LNP21362
50S ribosomal protein L17	rplQ N875_07390	Neisseria meningitidis LNP21362
30S ribosomal protein S6	rpsF N875_00370	Neisseria meningitidis LNP21362
Uncharacterized protein	M0579_01912	Neisseria meningitidis M0579
Ferrochelatase (EC 4.99.1.1) (Heme synthase) (Protoheme ferro-lyase)	hemH M0579_01625	Neisseria meningitidis M0579
30S ribosomal protein S1	rpsA M0579_02155	Neisseria meningitidis M0579
D,D-heptose 1,7-bisphosphate phosphatase (EC 3.1.3.-)	gmhB M0579_01132	Neisseria meningitidis M0579
Ferrichrome receptor FcuA	fcuA M0579_02197	Neisseria meningitidis M0579
50S ribosomal protein L7/L12	rplL M0579_00862	Neisseria meningitidis M0579
Phosphate transporter	NEIMUCOT_04263	Neisseria mucosa ATCC 25996
Protein GrpE (HSP-70 cofactor)	grpE NEIMUCOT_06367	Neisseria mucosa ATCC 25996
50S ribosomal protein L7/L12	rplL HMPREF0602_2215	Neisseria meningitidis ATCC 13091
Electron transport complex, RnfABCDGE type, B subunit	rnfB HMPREF0602_2303	Neisseria meningitidis ATCC 13091
30S ribosomal protein S6	rpsF HMPREF0602_0793	Neisseria meningitidis ATCC 13091
DsbA-like protein (EC 5.3.4.1)	HMPREF0602_2386	Neisseria meningitidis ATCC 13091
Chromosome partition protein Smc	smc HMPREF0602_1585	Neisseria meningitidis ATCC 13091
ATP synthase subunit beta (EC 7.1.2.2) (ATP synthase F1 sector subunit beta) (F-ATPase subunit beta)	atpD HMPREF0602_1826	Neisseria meningitidis ATCC 13091
Amino acid carrier protein	agcS HMPREF0602_2262	Neisseria meningitidis ATCC 13091
Arginine--tRNA ligase (EC 6.1.1.19) (Arginyl-tRNA synthetase) (ArgRS)	argS HMPREF0602_0577	Neisseria meningitidis ATCC 13091
Elongation factor G (EF-G)	fusA HMPREF0602_2223	Neisseria meningitidis ATCC 13091
Phospho-N-acetylmuramoyl-pentapeptide-transferase (EC 2.7.8.13) (UDP-MurNAc-pentapeptide phosphotransferase)	mraY HMPREF0602_0189	Neisseria meningitidis ATCC 13091
Putative signal peptide peptidase SppA, 36K type	HMPREF0602_2052	Neisseria meningitidis ATCC 13091
Lipid A export permease/ATP-binding protein MsbA	msbA HMPREF0602_1810	Neisseria meningitidis ATCC 13091
1-(5-phosphoribosyl)-5-[(5-phosphoribosylamino)methylideneamino] imidazole-4-carboxamide isomerase (EC 5.3.1.16) (Phosphoribosylformimino-5-aminoimidazole carboxamide ribotide isomerase)	hisA HMPREF0602_1488	Neisseria meningitidis ATCC 13091
Uncharacterized protein	B2G52_09285	Neisseria lactamica
Ubiquinone biosynthesis accessory factor UbiK	ubiK B2G52_00160	Neisseria lactamica
Transferrin-binding protein B (Fragment)	tbpB	Neisseria meningitidis serogroup B
ATP synthase subunit b (ATP synthase F(0) sector subunit b) (ATPase subunit I) (F-type ATPase subunit b) (F-ATPase subunit b)	atpF TV01_1169 TW90_1196	Neisseria flavescens
ATP synthase subunit alpha (EC 7.1.2.2) (ATP synthase F1 sector subunit alpha) (F-ATPase subunit alpha)	atpA E8M63_03740 WHOF_00455 WHOF_02500 WHOM_00280 WHOM_02356	Neisseria gonorrhoeae
Conjugal transfer protein TrbF (TrbF)	WHOM_01564 WHOM_PCO00023	Neisseria gonorrhoeae
CtrA (Fragment)	ctrA	Neisseria meningitidis
Uncharacterized protein	NEIFLAOT_02563	Neisseria flavescens NRL30031/H210
Type III pantothenate kinase (EC 2.7.1.33) (PanK-III) (Pantothenic acid kinase)	coaX NEIFLAOT_01204	Neisseria flavescens NRL30031/H210
Peptidoglycan lytic exotransglycosylase (EC 4.2.2.n1) (Murein hydrolase A)	NEIFLAOT_02404	Neisseria flavescens NRL30031/H210
Ribosomal RNA small subunit methyltransferase J (EC 2.1.1.242) (16S rRNA m2G1516 methyltransferase) (rRNA (guanine-N(2)-)-methyltransferase)	rsmJ NEIFLAOT_00752	Neisseria flavescens NRL30031/H210
MBOAT family protein	NEIFLAOT_02422	Neisseria flavescens NRL30031/H210
Sulfate ABC transporter ATP-binding protein	cysA CNQ34_08825 GJE05_02810	Neisseria meningitidis
D,D-heptose 1,7-bisphosphate phosphatase (EC 3.1.3.-)	gmhB COH52_11340 COI09_03795 ERS040961_01449 GQF23_08450 I7J91_08940 JY21_08055	Neisseria meningitidis
50S ribosomal protein L7/L12	rplL A6J47_011605 A6J53_03955 B1A92_08815 COH52_00895 COI09_03195 ERS040961_01547 ERS514851_00475 GJE05_09075 GQF23_08980 I7J91_01225 JY21_01425 NCTC8554_01631 NMA510612_0154	Neisseria meningitidis
Phospho-N-acetylmuramoyl-pentapeptide-transferase (EC 2.7.8.13) (UDP-MurNAc-pentapeptide phosphotransferase)	mraY CNQ34_01475 GQF23_07245 I7J91_02305	Neisseria meningitidis
30S ribosomal protein S6	rpsF A6J47_005240 A6J53_12140 B1A92_00935 CNQ34_10045 COH52_00380 ERS514851_00745 GJE05_04980 GQF23_02430 I7J91_04165 JY21_05085 NCTC8249_01314 NCTC8554_00221	Neisseria meningitidis
ABC transporter, substrate-binding protein, family 5 (Peptide ABC transporter substrate-binding protein)	NEIELOOT_01849 NELON_10480	Neisseria elongata subsp. glycolytica ATCC 29315
UPF0761 membrane protein NEIELOOT_00923	NEIELOOT_00923 NELON_09345	Neisseria elongata subsp. glycolytica ATCC 29315
Imelysin family protein	HMPREF1051_1514	Neisseria sicca VK64
ATP synthase subunit alpha (EC 7.1.2.2) (ATP synthase F1 sector subunit alpha) (F-ATPase subunit alpha)	atpA NGMG_00539	Neisseria gonorrhoeae DGI2
Elongation factor G (EF-G)	fusA A6J47_011635 B1A92_08785 CNQ34_04755 COH52_00930 ERS514851_00470 GJE05_09040 I7J91_01260 JY21_01390	Neisseria meningitidis
30S ribosomal protein S2	rpsB A6J53_02710 B1A92_09145 ERS040961_01637 GQF23_01340 I7J91_03700 NCTC8554_01423	Neisseria meningitidis
50S ribosomal protein L11	rplK NGMG_01904	Neisseria gonorrhoeae DGI2
Endolytic murein transglycosylase (EC 4.2.2.-) (Peptidoglycan polymerization terminase)	mltG HMPREF1051_2756	Neisseria sicca VK64
PF12275 family protein	HMPREF1051_0228	Neisseria sicca VK64
Nucleoside diphosphate kinase (NDK) (NDP kinase) (EC 2.7.4.6) (Nucleoside-2-P kinase)	ndk A6J47_005155 A6J53_12055 B1A92_00850 CNQ34_10130 ERS040961_00355 ERS514851_00758 GQF23_02515 I7J91_04085 JY21_05160 NCTC8554_00234 NMA510612_1681	Neisseria meningitidis
Membrane protein	NEIELOOT_01904 NELON_03210	Neisseria elongata subsp. glycolytica ATCC 29315
50S ribosomal protein L17	rplQ B1A92_02185 COI09_03390 GQF23_03015	Neisseria meningitidis
1-(5-phosphoribosyl)-5-[(5-phosphoribosylamino)methylideneamino] imidazole-4-carboxamide isomerase (EC 5.3.1.16) (Phosphoribosylformimino-5-aminoimidazole carboxamide ribotide isomerase)	hisA A6J47_001345 CNQ34_07395	Neisseria meningitidis
Thiol:disulfide interchange protein (EC 5.3.4.1)	dsbA-1 dsbA_1 ERS040961_00231 NMA510612_2514	Neisseria meningitidis
Probable peptidoglycan D,D-transpeptidase PenA (EC 3.4.16.4) (Penicillin-binding protein 2) (PBP-2)	penA	Neisseria meningitidis
DNA gyrase subunit A (EC 5.6.2.2)	gyrA	Neisseria meningitidis
DNA topoisomerase (EC 5.6.2.1) (Omega-protein) (Relaxing enzyme) (Swivelase) (Untwisting enzyme)	topB WHOM_01540	Neisseria gonorrhoeae
50S ribosomal protein L11	rplK E8M63_02560 WHOF_00518 WHOF_02157C WHOM_01882 WHOM_02153	Neisseria gonorrhoeae
Glucose-6-phosphate isomerase (GPI) (EC 5.3.1.9) (Phosphoglucose isomerase) (PGI) (Phosphohexose isomerase) (PHI)	pgi NEIELOOT_00873 NELON_03095	Neisseria elongata subsp. glycolytica ATCC 29315
Dihydrolipoyllysine-residue succinyltransferase component of 2-oxoglutarate dehydrogenase complex (EC 2.3.1.61) (2-oxoglutarate dehydrogenase complex component E2)	sucB NEIELOOT_02962 NELON_09515	Neisseria elongata subsp. glycolytica ATCC 29315
3-isopropylmalate dehydrogenase (EC 1.1.1.85) (3-IPM-DH) (Beta-IPM dehydrogenase) (IMDH)	leuB NEIELOOT_01499 NELON_03895	Neisseria elongata subsp. glycolytica ATCC 29315
Phosphoenolpyruvate-protein phosphotransferase (EC 2.7.3.9) (Phosphotransferase system, enzyme I)	ptsP NEIELOOT_00126 NELON_11235	Neisseria elongata subsp. glycolytica ATCC 29315
Shikimate kinase (SK) (EC 2.7.1.71)	aroK NEIELOOT_01585 NELON_04200	Neisseria elongata subsp. glycolytica ATCC 29315
Pyridoxine 5'-phosphate synthase (PNP synthase) (EC 2.6.99.2)	pdxJ NEIELOOT_01113 NELON_07220	Neisseria elongata subsp. glycolytica ATCC 29315
Ferrochelatase (EC 4.99.1.1) (Heme synthase) (Protoheme ferro-lyase)	hemH B1A92_06040 COH52_12730 I7J91_00890	Neisseria meningitidis
Carbon utilisation
Aldehyde-alcohol dehydrogenase	NEIFLAOT_01948	Neisseria flavescens NRL30031/H210
FtsZ-dependent cytokinesis
Probable peptidoglycan D,D-transpep...	penA	Neisseria perflava
Response to stimulus
DNA ligase (EC 6.5.1.2) (Polydeoxyribonucleotide synthase [NAD(+)])	ligA NMCC_0619	Neisseria meningitidis serogroup C (strain 053442)
DNA ligase (EC 6.5.1.2) (Polydeoxyribonucleotide synthase [NAD(+)])	ligA NMB0666	Neisseria meningitidis serogroup B (strain MC58)
HPr kinase/phosphorylase (HPrK/P) (EC 2.7.11.-) (EC 2.7.4.-) (HPr(Ser) kinase/phosphorylase)	hprK NGK_0462	Neisseria gonorrhoeae (strain NCCP11945)
HPr kinase/phosphorylase (HPrK/P) (EC 2.7.11.-) (EC 2.7.4.-) (HPr(Ser) kinase/phosphorylase)	hprK NGO0314	Neisseria gonorrhoeae (strain ATCC 700825 / FA 1090)
Macrolide export ATP-binding/permease protein MacB	NLA_16900	Neisseria lactamica (strain 020-06)
DNA mismatch repair protein MutS	mutS NELON_00870	Neisseria elongata subsp. glycolytica ATCC 29315
DNA ligase (EC 6.5.1.2) (Polydeoxyribonucleotide synthase [NAD(+)])	ligA HMPREF0602_1450	Neisseria meningitidis ATCC 13091
DNA ligase (EC 6.5.1.2) (Polydeoxyribonucleotide synthase [NAD(+)])	ligA NMH_2274	Neisseria meningitidis serogroup B / serotype 15 (strain H44/76)
DNA-3-methyladenine glycosylase I (EC 3.2.2.20)	tag NEICINOT_04724	Neisseria cinerea ATCC 14685
HPr kinase/phosphorylase (HPrK/P) (EC 2.7.11.-) (EC 2.7.4.-) (HPr(Ser) kinase/phosphorylase)	hprK E8M63_00905 WHOF_00269 WHOF_00336 WHOM_00158 WHOM_00404	Neisseria gonorrhoeae
DNA ligase (EC 6.5.1.2) (Polydeoxyribonucleotide synthase [NAD(+)])	ligA NEIFLAOT_00666	Neisseria flavescens NRL30031/H210
HPr kinase/phosphorylase (HPrK/P) (EC 2.7.11.-) (EC 2.7.4.-) (HPr(Ser) kinase/phosphorylase)	hprK NGMG_00162	Neisseria gonorrhoeae DGI2
Localization
ATP synthase subunit alpha (EC 7.1.2.2) (ATP synthase F1 sector subunit alpha) (F-ATPase subunit alpha)	atpA NGO2148	Neisseria gonorrhoeae (strain ATCC 700825 / FA 1090)
Major ferric iron-binding protein (FBP) (Major iron-regulated protein) (MIRP)	fbp	Neisseria gonorrhoeae
Copper-exporting ATPase (EC 3.6.3.4)	NEIELOOT_00186	Neisseria elongata subsp. glycolytica ATCC 29315
Amino-acid transporter	NCTC8249_00144	Neisseria meningitidis
Na(+)-translocating NADH-quinone reductase subunit C (Na(+)-NQR subunit C) (Na(+)-translocating NQR subunit C) (EC 7.2.1.1) (NQR complex subunit C) (NQR-1 subunit C)	nqrC M0579_01457	Neisseria meningitidis M0579
NADH-quinone oxidoreductase subunit F (EC 7.1.1.-)	NELON_09010	Neisseria elongata subsp. glycolytica ATCC 29315
Sugar transporter	B2G52_08435	Neisseria lactamica
Na(+)-translocating NADH-quinone reductase subunit C (Na(+)-NQR subunit C) (Na(+)-translocating NQR subunit C) (EC 7.2.1.1) (NQR complex subunit C) (NQR-1 subunit C)	nqrC NMBB_0625	Neisseria meningitidis serogroup B (strain alpha710)
Trigger factor (TF) (EC 5.2.1.8) (PPIase)	tig NELON_08840	Neisseria elongata subsp. glycolytica ATCC 29315
Na(+)-translocating NADH-quinone reductase subunit C (Na(+)-NQR subunit C) (Na(+)-translocating NQR subunit C) (EC 7.2.1.1) (NQR complex subunit C) (NQR-1 subunit C)	nqrC NEIMUCOT_03833	Neisseria mucosa ATCC 25996
Transporter, auxin efflux carrier (AEC) family protein	NEIMUCOT_05785	Neisseria mucosa ATCC 25996
TonB-dependent siderophore receptor	NEISICOT_01191	Neisseria sicca ATCC 29256
Putrescine-binding periplasmic protein	COI09_07025	Neisseria meningitidis
Putative phosphonate C-P lyase system protein PhnK	NEICINOT_04994	Neisseria cinerea ATCC 14685
TonB-dependent receptor	NEICINOT_04527	Neisseria cinerea ATCC 14685
Major ferric iron-binding protein	fbp NEICINOT_03631	Neisseria cinerea ATCC 14685
Ferrichrome receptor FcuA	fcuA M0579_02197	Neisseria meningitidis M0579
Phosphate transporter	NEIMUCOT_04263	Neisseria mucosa ATCC 25996
ATP synthase subunit beta (EC 7.1.2.2) (ATP synthase F1 sector subunit beta) (F-ATPase subunit beta)	atpD HMPREF0602_1826	Neisseria meningitidis ATCC 13091
Amino acid carrier protein	agcS HMPREF0602_2262	Neisseria meningitidis ATCC 13091
Lipid A export permease/ATP-binding protein MsbA	msbA HMPREF0602_1810	Neisseria meningitidis ATCC 13091
Uncharacterized protein	B2G52_09285	Neisseria lactamica
ATP synthase subunit b (ATP synthase F(0) sector subunit b) (ATPase subunit I) (F-type ATPase subunit b) (F-ATPase subunit b)	atpF TV01_1169 TW90_1196	Neisseria flavescens
ATP synthase subunit alpha (EC 7.1.2.2) (ATP synthase F1 sector subunit alpha) (F-ATPase subunit alpha)	atpA E8M63_03740 WHOF_00455 WHOF_02500 WHOM_00280 WHOM_02356	Neisseria gonorrhoeae
CtrA (Fragment)	ctrA	Neisseria meningitidis
Sulfate ABC transporter ATP-binding protein	cysA CNQ34_08825 GJE05_02810	Neisseria meningitidis
ABC transporter, substrate-binding protein, family 5 (Peptide ABC transporter substrate-binding protein)	NEIELOOT_01849 NELON_10480	Neisseria elongata subsp. glycolytica ATCC 29315
ATP synthase subunit alpha (EC 7.1.2.2) (ATP synthase F1 sector subunit alpha) (F-ATPase subunit alpha)	atpA NGMG_00539	Neisseria gonorrhoeae DGI2
Phosphoenolpyruvate-protein phosphotransferase (EC 2.7.3.9) (Phosphotransferase system, enzyme I)	ptsP NEIELOOT_00126 NELON_11235	Neisseria elongata subsp. glycolytica ATCC 29315
Biological regulation
HPr kinase/phosphorylase (HPrK/P) (EC 2.7.11.-) (EC 2.7.4.-) (HPr(Ser) kinase/phosphorylase)	hprK NGK_0462	Neisseria gonorrhoeae (strain NCCP11945)
HPr kinase/phosphorylase (HPrK/P) (EC 2.7.11.-) (EC 2.7.4.-) (HPr(Ser) kinase/phosphorylase)	hprK NGO0314	Neisseria gonorrhoeae (strain ATCC 700825 / FA 1090)
Phospho-N-acetylmuramoyl-pentapeptide-transferase (EC 2.7.8.13) (UDP-MurNAc-pentapeptide phosphotransferase)	mraY NMA2066	Neisseria meningitidis serogroup A / serotype 4A (strain DSM 15465 / Z2491)
Elongation factor G (EF-G)	fusA NMCC_2009	Neisseria meningitidis serogroup C (strain 053442)
Elongation factor G (EF-G)	fusA NMA0135	Neisseria meningitidis serogroup A / serotype 4A (strain DSM 15465 / Z2491)
Elongation factor G (EF-G)	fusA NMC0127	Neisseria meningitidis serogroup C / serotype 2a (strain ATCC 700532 / DSM 15464 / FAM18)
Major ferric iron-binding protein (FBP) (Major iron-regulated protein) (MIRP)	fbp	Neisseria gonorrhoeae
Isoleucine--tRNA ligase (EC 6.1.1.5) (Isoleucyl-tRNA synthetase) (IleRS)	ileS NELON_10880	Neisseria elongata subsp. glycolytica ATCC 29315
Elongation factor G (EF-G)	fusA NMO_1900	Neisseria meningitidis (strain alpha14)
Phospho-N-acetylmuramoyl-pentapeptide-transferase (EC 2.7.8.13) (UDP-MurNAc-pentapeptide phosphotransferase)	mraY NMO_1622	Neisseria meningitidis (strain alpha14)
Phospho-N-acetylmuramoyl-pentapeptide-transferase (EC 2.7.8.13) (UDP-MurNAc-pentapeptide phosphotransferase)	mraY	Neisseria meningitidis serogroup B
50S ribosomal protein L1	rplA HMPREF0602_2213	Neisseria meningitidis ATCC 13091
Elongation factor G (EF-G)	fusA M0579_00854	Neisseria meningitidis M0579
UDP-N-acetylenolpyruvoylglucosamine reductase (EC 1.3.1.98) (UDP-N-acetylmuramate dehydrogenase)	murB NEISUBOT_04331	Neisseria subflava NJ9703
Elongation factor G (EF-G)	fusA NMEN2795_0161	Neisseria meningitidis NM2795
Elongation factor G (EF-G)	fusA NMBB_0143	Neisseria meningitidis serogroup B (strain alpha710)
Probable peptidoglycan D,D-transpeptidase PenA (EC 3.4.16.4) (Penicillin-binding protein 2) (PBP-2)	penA	Neisseria perflava
Major ferric iron-binding protein	fbp NEICINOT_03631	Neisseria cinerea ATCC 14685
Elongation factor G (EF-G)	fusA HMPREF0602_2223	Neisseria meningitidis ATCC 13091
Phospho-N-acetylmuramoyl-pentapeptide-transferase (EC 2.7.8.13) (UDP-MurNAc-pentapeptide phosphotransferase)	mraY HMPREF0602_0189	Neisseria meningitidis ATCC 13091
Aspartyl/glutamyl-tRNA(Asn/Gln) amidotransferase subunit C (Asp/Glu-ADT subunit C) (EC 6.3.5.-)	gatC HMPREF3277_00870	Neisseria sp. HMSC70E02
HPr kinase/phosphorylase (HPrK/P) (EC 2.7.11.-) (EC 2.7.4.-) (HPr(Ser) kinase/phosphorylase)	hprK E8M63_00905 WHOF_00269 WHOF_00336 WHOM_00158 WHOM_00404	Neisseria gonorrhoeae
Phospho-N-acetylmuramoyl-pentapeptide-transferase (EC 2.7.8.13) (UDP-MurNAc-pentapeptide phosphotransferase)	mraY CNQ34_01475 GQF23_07245 I7J91_02305	Neisseria meningitidis
HPr kinase/phosphorylase (HPrK/P) (EC 2.7.11.-) (EC 2.7.4.-) (HPr(Ser) kinase/phosphorylase)	hprK NGMG_00162	Neisseria gonorrhoeae DGI2
Aspartyl/glutamyl-tRNA(Asn/Gln) amidotransferase subunit C (Asp/Glu-ADT subunit C) (EC 6.3.5.-)	gatC HMPREF1051_2037	Neisseria sicca VK64
Elongation factor G (EF-G)	fusA A6J47_011635 B1A92_08785 CNQ34_04755 COH52_00930 ERS514851_00470 GJE05_09040 I7J91_01260 JY21_01390	Neisseria meningitidis
Dihydrolipoyl dehydrogenase (EC 1.8.1.4) (Fragment)	lpdA	Neisseria meningitidis
Probable peptidoglycan D,D-transpeptidase PenA (EC 3.4.16.4) (Penicillin-binding protein 2) (PBP-2)	penA	Neisseria meningitidis
Serine-type D-Ala-D-Ala carboxypeptidase (EC 3.4.16.4)	NEIELOOT_02837 NELON_07950	Neisseria elongata subsp. glycolytica ATCC 29315
Metabolic Process
DNA ligase (EC 6.5.1.2) (Polydeoxyribonucleotide synthase [NAD(+)])	ligA NMCC_0619	Neisseria meningitidis serogroup C (strain 053442)
DNA ligase (EC 6.5.1.2) (Polydeoxyribonucleotide synthase [NAD(+)])	ligA NMB0666	Neisseria meningitidis serogroup B (strain MC58)
HPr kinase/phosphorylase (HPrK/P) (EC 2.7.11.-) (EC 2.7.4.-) (HPr(Ser) kinase/phosphorylase)	hprK NGK_0462	Neisseria gonorrhoeae (strain NCCP11945)
HPr kinase/phosphorylase (HPrK/P) (EC 2.7.11.-) (EC 2.7.4.-) (HPr(Ser) kinase/phosphorylase)	hprK NGO0314	Neisseria gonorrhoeae (strain ATCC 700825 / FA 1090)
50S ribosomal protein L7/L12	rplL NMCC_2014	Neisseria meningitidis serogroup C (strain 053442)
50S ribosomal protein L7/L12	rplL NMA0143	Neisseria meningitidis serogroup A / serotype 4A (strain DSM 15465 / Z2491)
50S ribosomal protein L7/L12	rplL NMB0131	Neisseria meningitidis serogroup B (strain MC58)
50S ribosomal protein L7/L12	rplL NMC0122	Neisseria meningitidis serogroup C / serotype 2a (strain ATCC 700532 / DSM 15464 / FAM18)
50S ribosomal protein L7/L12	rplL NMBH4476_0128 NMH_0346	Neisseria meningitidis serogroup B / serotype 15 (strain H44/76)
Glucose-6-phosphate isomerase 1 (GPI 1) (EC 5.3.1.9) (Phosphoglucose isomerase 1) (PGI 1) (Phosphohexose isomerase 1) (PHI 1)	pgi1 NMB1388	Neisseria meningitidis serogroup B (strain MC58)
Glucokinase (EC 2.7.1.2) (Glucose kinase)	glk NGO0717	Neisseria gonorrhoeae (strain ATCC 700825 / FA 1090)
Ornithine carbamoyltransferase (OTCase) (EC 2.1.3.3) (Fragment)	argF	Neisseria cinerea
Phospho-N-acetylmuramoyl-pentapeptide-transferase (EC 2.7.8.13) (UDP-MurNAc-pentapeptide phosphotransferase)	mraY NMA2066	Neisseria meningitidis serogroup A / serotype 4A (strain DSM 15465 / Z2491)
D-glycero-beta-D-manno-heptose-1,7-bisphosphate 7-phosphatase (EC 3.1.3.82) (D,D-heptose 1,7-bisphosphate phosphatase) (HBP phosphatase)	gmhB NMA0405	Neisseria meningitidis serogroup A / serotype 4A (strain DSM 15465 / Z2491)
ATP synthase subunit alpha (EC 7.1.2.2) (ATP synthase F1 sector subunit alpha) (F-ATPase subunit alpha)	atpA NGO2148	Neisseria gonorrhoeae (strain ATCC 700825 / FA 1090)
Elongation factor G (EF-G)	fusA NMCC_2009	Neisseria meningitidis serogroup C (strain 053442)
Elongation factor G (EF-G)	fusA NMA0135	Neisseria meningitidis serogroup A / serotype 4A (strain DSM 15465 / Z2491)
Elongation factor G (EF-G)	fusA NMC0127	Neisseria meningitidis serogroup C / serotype 2a (strain ATCC 700532 / DSM 15464 / FAM18)
50S ribosomal protein L9	rplI	Neisseria gonorrhoeae
30S ribosomal protein S6	rpsF NMCC_1238	Neisseria meningitidis serogroup C (strain 053442)
30S ribosomal protein S6	rpsF NMC1260	Neisseria meningitidis serogroup C / serotype 2a (strain ATCC 700532 / DSM 15464 / FAM18)
30S ribosomal protein S2	rpsB NMB2101	Neisseria meningitidis serogroup B (strain MC58)
50S ribosomal protein L17	rplQ NMCC_1983	Neisseria meningitidis serogroup C (strain 053442)
50S ribosomal protein L11	rplK NGO1855	Neisseria gonorrhoeae (strain ATCC 700825 / FA 1090)
50S ribosomal protein L11	rplK NGK_2416	Neisseria gonorrhoeae (strain NCCP11945)
50S ribosomal protein L17	rplQ NMB0169	Neisseria meningitidis serogroup B (strain MC58)
N-(5'-phosphoribosyl)anthranilate isomerase (PRAI) (EC 5.3.1.24)	trpF NMB0688	Neisseria meningitidis serogroup B (strain MC58)
30S ribosomal protein S6	rpsF NMA1537	Neisseria meningitidis serogroup A / serotype 4A (strain DSM 15465 / Z2491)
30S ribosomal protein S2	rpsB NMA0328	Neisseria meningitidis serogroup A / serotype 4A (strain DSM 15465 / Z2491)
Nucleoside diphosphate kinase (NDK) (NDP kinase) (EC 2.7.4.6) (Nucleoside-2-P kinase)	ndk NMA1521	Neisseria meningitidis serogroup A / serotype 4A (strain DSM 15465 / Z2491)
Nucleoside diphosphate kinase (NDK) (NDP kinase) (EC 2.7.4.6) (Nucleoside-2-P kinase)	ndk NMB1307	Neisseria meningitidis serogroup B (strain MC58)
Nucleoside diphosphate kinase (NDK) (NDP kinase) (EC 2.7.4.6) (Nucleoside-2-P kinase)	ndk NMC1244	Neisseria meningitidis serogroup C / serotype 2a (strain ATCC 700532 / DSM 15464 / FAM18)
Nucleoside diphosphate kinase (NDK) (NDP kinase) (EC 2.7.4.6) (Nucleoside-2-P kinase)	ndk NMO_1148	Neisseria meningitidis (strain alpha14)
30S ribosomal protein S6	rpsF NMO_1163	Neisseria meningitidis (strain alpha14)
Glutaredoxin 2	grxB NLA_5390	Neisseria lactamica (strain 020-06)
Coenzyme A biosynthesis bifunctional protein CoaBC (DNA/pantothenate metabolism flavoprotein) (Phosphopantothenoylcysteine synthetase/decarboxylase) (PPCS-PPCDC) [Includes: Phosphopantothenoylcysteine decarboxylase (PPC decarboxylase) (PPC-DC) (EC 4.1.1.36) (CoaC); Phosphopantothenate--cysteine ligase (EC 6.3.2.5) (CoaB) (Phosphopantothenoylcysteine synthetase) (PPC synthetase) (PPC-S)]	coaBC NLA_6260	Neisseria lactamica (strain 020-06)
DNA polymerase III subunit delta	holB COI09_02745	Neisseria meningitidis
Cell division protein FtsK	NGK_1328	Neisseria gonorrhoeae (strain NCCP11945)
DNA mismatch repair protein MutS	mutS NELON_00870	Neisseria elongata subsp. glycolytica ATCC 29315
Isoleucine--tRNA ligase (EC 6.1.1.5) (Isoleucyl-tRNA synthetase) (IleRS)	ileS NELON_10880	Neisseria elongata subsp. glycolytica ATCC 29315
23S rRNA (Uracil-5-)-methyltransferase RumA (EC 2.1.1.-)	rumA NEIELOOT_00328	Neisseria elongata subsp. glycolytica ATCC 29315
Carbamoyl-phosphate synthase small chain (EC 6.3.5.5) (Carbamoyl-phosphate synthetase glutamine chain)	carA COI09_00845	Neisseria meningitidis
Putative acyltransferase	NMA0662	Neisseria meningitidis serogroup A / serotype 4A (strain DSM 15465 / Z2491)
50S ribosomal protein L7/L12	rplL NMO_1907	Neisseria meningitidis (strain alpha14)
Elongation factor G (EF-G)	fusA NMO_1900	Neisseria meningitidis (strain alpha14)
Phospho-N-acetylmuramoyl-pentapeptide-transferase (EC 2.7.8.13) (UDP-MurNAc-pentapeptide phosphotransferase)	mraY NMO_1622	Neisseria meningitidis (strain alpha14)
Putative signal peptide peptidase SppA, 36K type	NEICINOT_04892	Neisseria cinerea ATCC 14685
Bifunctional chorismate mutase/prephenate dehydratase (EC 4.2.1.51) (EC 5.4.99.5) (Chorismate mutase-prephenate dehydratase) (p-protein)	HMPREF3107_10120	Neisseria sp. HMSC31F04
Phospho-N-acetylmuramoyl-pentapeptide-transferase (EC 2.7.8.13) (UDP-MurNAc-pentapeptide phosphotransferase)	mraY	Neisseria meningitidis serogroup B
Nucleoside diphosphate kinase (NDK) (NDP kinase) (EC 2.7.4.6) (Nucleoside-2-P kinase)	ndk	Neisseria meningitidis serogroup B
50S ribosomal protein L7/L12	rplL	Neisseria meningitidis serogroup B
D,D-heptose 1,7-bisphosphate phosphatase (EC 3.1.3.-)		Neisseria meningitidis serogroup B
EtfB protein	COI09_09565	Neisseria meningitidis
Aconitate hydratase B (EC 4.2.1.3) (EC 4.2.1.99) (2-methylisocitrate dehydratase)	acnB NMCC_1475	Neisseria meningitidis serogroup C (strain 053442)
50S ribosomal protein L1	rplA HMPREF0602_2213	Neisseria meningitidis ATCC 13091
DNA ligase (EC 6.5.1.2) (Polydeoxyribonucleotide synthase [NAD(+)])	ligA HMPREF0602_1450	Neisseria meningitidis ATCC 13091
Nucleoside diphosphate kinase (NDK) (NDP kinase) (EC 2.7.4.6) (Nucleoside-2-P kinase)	ndk HMPREF0602_0813	Neisseria meningitidis ATCC 13091
tRNA modification GTPase MnmE (EC 3.6.-.-)	mnmE trmE HMPREF0602_1893	Neisseria meningitidis ATCC 13091
D,D-heptose 1,7-bisphosphate phosphatase (EC 3.1.3.-)	gmhB HMPREF0602_1947	Neisseria meningitidis ATCC 13091
5-methyltetrahydropteroyltriglutamate--homocysteine methyltransferase (EC 2.1.1.14) (Cobalamin-independent methionine synthase) (Methionine synthase, vitamin-B12 independent isozyme)	metE HMPREF0602_1167	Neisseria meningitidis ATCC 13091
Cysteine desulfurase IscS (EC 2.8.1.7)	iscS HMPREF0602_0721	Neisseria meningitidis ATCC 13091
Aconitate hydratase B (EC 4.2.1.3) (EC 4.2.1.99) (2-methylisocitrate dehydratase)	acnB HMPREF0602_0508	Neisseria meningitidis ATCC 13091
Inosine-5'-monophosphate dehydrogenase (IMP dehydrogenase) (IMPD) (IMPDH) (EC 1.1.1.205)	guaB HMPREF0602_0959	Neisseria meningitidis ATCC 13091
GMP synthase [glutamine-hydrolyzing] (EC 6.3.5.2) (GMP synthetase) (Glutamine amidotransferase)	guaA HMPREF0602_1811	Neisseria meningitidis ATCC 13091
Inosine-5'-monophosphate dehydrogenase (IMP dehydrogenase) (IMPD) (IMPDH) (EC 1.1.1.205)	guaB N875_01020	Neisseria meningitidis LNP21362
Elongation factor G (EF-G)	fusA M0579_00854	Neisseria meningitidis M0579
50S ribosomal protein L7/L12	rplL N875_07200	Neisseria meningitidis LNP21362
Aconitate hydratase B (EC 4.2.1.3) (EC 4.2.1.99) (2-methylisocitrate dehydratase)	N875_10130	Neisseria meningitidis LNP21362
N-(5'-phosphoribosyl)anthranilate isomerase (PRAI) (EC 5.3.1.24)	trpF N875_03580	Neisseria meningitidis LNP21362
NADH-quinone oxidoreductase subunit F (EC 7.1.1.-)	NELON_09010	Neisseria elongata subsp. glycolytica ATCC 29315
NAD kinase (EC 2.7.1.23) (ATP-dependent NAD kinase)	nadK NELON_04720	Neisseria elongata subsp. glycolytica ATCC 29315
UDP-N-acetylenolpyruvoylglucosamine reductase (EC 1.3.1.98) (UDP-N-acetylmuramate dehydrogenase)	murB NEISUBOT_04331	Neisseria subflava NJ9703
Glucose-6-phosphate isomerase (GPI) (EC 5.3.1.9) (Phosphoglucose isomerase) (PGI) (Phosphohexose isomerase) (PHI)	pgi NMH_1837	Neisseria meningitidis serogroup B / serotype 15 (strain H44/76)
30S ribosomal protein S2	rpsB NMH_2112	Neisseria meningitidis serogroup B / serotype 15 (strain H44/76)
DNA ligase (EC 6.5.1.2) (Polydeoxyribonucleotide synthase [NAD(+)])	ligA NMH_2274	Neisseria meningitidis serogroup B / serotype 15 (strain H44/76)
Putative phage replication protein O domain protein	NEISUBOT_05149	Neisseria subflava NJ9703
Inosine-5'-monophosphate dehydrogenase (IMP dehydrogenase) (IMPD) (IMPDH) (EC 1.1.1.205)	guaB NMH_1089	Neisseria meningitidis serogroup B / serotype 15 (strain H44/76)
N-(5'-phosphoribosyl)anthranilate isomerase (PRAI) (EC 5.3.1.24)	trpF NMH_2305	Neisseria meningitidis serogroup B / serotype 15 (strain H44/76)
Hydroxyacylglutathione hydrolase (EC 3.1.2.6) (Glyoxalase II) (Glx II)	gloB B2G52_03235	Neisseria lactamica
Acetylglutamate kinase (EC 2.7.2.8) (N-acetyl-L-glutamate 5-phosphotransferase) (NAG kinase) (NAGK)	argB NEILACOT_03426	Neisseria lactamica ATCC 23970
Phosphoenolpyruvate synthase (PEP synthase) (EC 2.7.9.2) (Pyruvate, water dikinase)	ppsA NEILACOT_04955	Neisseria lactamica ATCC 23970
Elongation factor G (EF-G)	fusA NMEN2795_0161	Neisseria meningitidis NM2795
50S ribosomal protein L7/L12	rplL NMEN2795_0154	Neisseria meningitidis NM2795
Uncharacterized protein	NEILACOT_05006	Neisseria lactamica ATCC 23970
Acetyl-coenzyme A carboxylase carboxyl transferase subunit beta (ACCase subunit beta) (Acetyl-CoA carboxylase carboxyltransferase subunit beta) (EC 2.1.3.15)	accD NEILACOT_04515	Neisseria lactamica ATCC 23970
Elongation factor G (EF-G)	fusA NMBB_0143	Neisseria meningitidis serogroup B (strain alpha710)
30S ribosomal protein S6	rpsF NMBB_1462	Neisseria meningitidis serogroup B (strain alpha710)
Ferrochelatase (EC 4.99.1.1) (Heme synthase) (Protoheme ferro-lyase)	hemH NMBB_0812	Neisseria meningitidis serogroup B (strain alpha710)
D,D-heptose 1,7-bisphosphate phosphatase (EC 3.1.3.-)	NMBB_2329	Neisseria meningitidis serogroup B (strain alpha710)
50S ribosomal protein L7/L12	rplL NMBB_0135	Neisseria meningitidis serogroup B (strain alpha710)
Aconitate hydratase B (EC 4.2.1.3) (EC 4.2.1.99) (2-methylisocitrate dehydratase)	NMBB_1801	Neisseria meningitidis serogroup B (strain alpha710)
Trigger factor (TF) (EC 5.2.1.8) (PPIase)	tig NELON_08840	Neisseria elongata subsp. glycolytica ATCC 29315
Bifunctional chorismate mutase/prephenate dehydratase (EC 4.2.1.51) (EC 5.4.99.5) (Chorismate mutase-prephenate dehydratase) (p-protein)	NELON_07990	Neisseria elongata subsp. glycolytica ATCC 29315
Glucose-6-phosphate isomerase (GPI) (EC 5.3.1.9) (Phosphoglucose isomerase) (PGI) (Phosphohexose isomerase) (PHI)	pgi N875_00020	Neisseria meningitidis LNP21362
Homoserine kinase (HK) (HSK) (EC 2.7.1.39)	thrB NEIMUCOT_06116	Neisseria mucosa ATCC 25996
Probable peptidoglycan D,D-transpeptidase PenA (EC 3.4.16.4) (Penicillin-binding protein 2) (PBP-2)	penA	Neisseria perflava
Lipid A biosynthesis (KDO)2-(Lauroyl)-lipid IVA acyltransferase	NEISICOT_01331	Neisseria sicca ATCC 29256
PPIC-type PPIASE domain protein	NEISICOT_01997	Neisseria sicca ATCC 29256
Transposase	NEISICOT_02828	Neisseria sicca ATCC 29256
Histidine--tRNA ligase (EC 6.1.1.21) (Histidyl-tRNA synthetase) (HisRS)	hisS NEISICOT_00181	Neisseria sicca ATCC 29256
HpaII restriction endonuclease	NEIFLAOT_01355	Neisseria flavescens NRL30031/H210
Glucose-6-phosphate isomerase (GPI) (EC 5.3.1.9) (Phosphoglucose isomerase) (PGI) (Phosphohexose isomerase) (PHI)	pgi NEIFLAOT_00035	Neisseria flavescens NRL30031/H210
Inosine-5'-monophosphate dehydrogenase (IMP dehydrogenase) (IMPD) (IMPDH) (EC 1.1.1.205)	guaB COI09_04770 JY21_04910 NCTC8249_01165	Neisseria meningitidis
Nucleoside diphosphate kinase (NDK) (NDP kinase) (EC 2.7.4.6) (Nucleoside-2-P kinase)	ndk NMH_1734	Neisseria meningitidis serogroup B / serotype 15 (strain H44/76)
30S ribosomal protein S6	rpsF NMH_1754	Neisseria meningitidis serogroup B / serotype 15 (strain H44/76)
Inosine-5'-monophosphate dehydrogenase (IMP dehydrogenase) (IMPD) (IMPDH) (EC 1.1.1.205)	guaB NMB1201	Neisseria meningitidis serogroup B (strain MC58)
Inosine-5'-monophosphate dehydrogenase (IMP dehydrogenase) (IMPD) (IMPDH) (EC 1.1.1.205)	guaB NMEN2795_1210	Neisseria meningitidis NM2795
DNA topoisomerase 4 subunit A (EC 5.6.2.2) (Topoisomerase IV subunit A)	parC NMA1802	Neisseria meningitidis serogroup A / serotype 4A (strain DSM 15465 / Z2491)
Outer membrane autotransporter barrel domain protein	NEILACOT_05434	Neisseria lactamica ATCC 23970
D,D-heptose 1,7-bisphosphate phosphatase (EC 3.1.3.-)	gmhB NMEN2795_1989	Neisseria meningitidis NM2795
DNA-3-methyladenine glycosylase I (EC 3.2.2.20)	tag NEICINOT_04724	Neisseria cinerea ATCC 14685
D-alanyl-D-alanine carboxypeptidase/D-alanyl-D-alanine-endopeptidase (EC 3.4.16.4)	dacB NEICINOT_03994	Neisseria cinerea ATCC 14685
30S ribosomal protein S6	rpsF	Neisseria meningitidis serogroup B
Nucleoside diphosphate kinase (NDK) (NDP kinase) (EC 2.7.4.6) (Nucleoside-2-P kinase)	ndk N875_00450	Neisseria meningitidis LNP21362
50S ribosomal protein L17	rplQ N875_07390	Neisseria meningitidis LNP21362
30S ribosomal protein S6	rpsF N875_00370	Neisseria meningitidis LNP21362
Ferrochelatase (EC 4.99.1.1) (Heme synthase) (Protoheme ferro-lyase)	hemH M0579_01625	Neisseria meningitidis M0579
30S ribosomal protein S1	rpsA M0579_02155	Neisseria meningitidis M0579
D,D-heptose 1,7-bisphosphate phosphatase (EC 3.1.3.-)	gmhB M0579_01132	Neisseria meningitidis M0579
50S ribosomal protein L7/L12	rplL M0579_00862	Neisseria meningitidis M0579
Peptidase, M61 family (EC 3.4.11.-)	NEIMUCOT_04269	Neisseria mucosa ATCC 25996
50S ribosomal protein L7/L12	rplL HMPREF0602_2215	Neisseria meningitidis ATCC 13091
Electron transport complex, RnfABCDGE type, B subunit	rnfB HMPREF0602_2303	Neisseria meningitidis ATCC 13091
30S ribosomal protein S6	rpsF HMPREF0602_0793	Neisseria meningitidis ATCC 13091
Chromosome partition protein Smc	smc HMPREF0602_1585	Neisseria meningitidis ATCC 13091
ATP synthase subunit beta (EC 7.1.2.2) (ATP synthase F1 sector subunit beta) (F-ATPase subunit beta)	atpD HMPREF0602_1826	Neisseria meningitidis ATCC 13091
Arginine--tRNA ligase (EC 6.1.1.19) (Arginyl-tRNA synthetase) (ArgRS)	argS HMPREF0602_0577	Neisseria meningitidis ATCC 13091
Elongation factor G (EF-G)	fusA HMPREF0602_2223	Neisseria meningitidis ATCC 13091
2,3-bisphosphoglycerate-dependent phosphoglycerate mutase (BPG-dependent PGAM) (PGAM) (Phosphoglyceromutase) (dPGM) (EC 5.4.2.11)	gpm gpmA HMPREF0602_0475	Neisseria meningitidis ATCC 13091
Phospho-N-acetylmuramoyl-pentapeptide-transferase (EC 2.7.8.13) (UDP-MurNAc-pentapeptide phosphotransferase)	mraY HMPREF0602_0189	Neisseria meningitidis ATCC 13091
Putative signal peptide peptidase SppA, 36K type	HMPREF0602_2052	Neisseria meningitidis ATCC 13091
1-(5-phosphoribosyl)-5-[(5-phosphoribosylamino)methylideneamino] imidazole-4-carboxamide isomerase (EC 5.3.1.16) (Phosphoribosylformimino-5-aminoimidazole carboxamide ribotide isomerase)	hisA HMPREF0602_1488	Neisseria meningitidis ATCC 13091
Aspartyl/glutamyl-tRNA(Asn/Gln) amidotransferase subunit C (Asp/Glu-ADT subunit C) (EC 6.3.5.-)	gatC HMPREF3277_00870	Neisseria sp. HMSC70E02
Integrase	B2G52_09545	Neisseria lactamica
Ubiquinone biosynthesis accessory factor UbiK	ubiK B2G52_00160	Neisseria lactamica
ATP synthase subunit b (ATP synthase F(0) sector subunit b) (ATPase subunit I) (F-type ATPase subunit b) (F-ATPase subunit b)	atpF TV01_1169 TW90_1196	Neisseria flavescens
ATP synthase subunit alpha (EC 7.1.2.2) (ATP synthase F1 sector subunit alpha) (F-ATPase subunit alpha)	atpA E8M63_03740 WHOF_00455 WHOF_02500 WHOM_00280 WHOM_02356	Neisseria gonorrhoeae
HPr kinase/phosphorylase (HPrK/P) (EC 2.7.11.-) (EC 2.7.4.-) (HPr(Ser) kinase/phosphorylase)	hprK E8M63_00905 WHOF_00269 WHOF_00336 WHOM_00158 WHOM_00404	Neisseria gonorrhoeae
Iron-sulfur cluster-binding protein	NEIFLAOT_00337	Neisseria flavescens NRL30031/H210
Type III pantothenate kinase (EC 2.7.1.33) (PanK-III) (Pantothenic acid kinase)	coaX NEIFLAOT_01204	Neisseria flavescens NRL30031/H210
Lipid-A-disaccharide synthase (EC 2.4.1.182)	lpxB NEIFLAOT_02105	Neisseria flavescens NRL30031/H210
DNA ligase (EC 6.5.1.2) (Polydeoxyribonucleotide synthase [NAD(+)])	ligA NEIFLAOT_00666	Neisseria flavescens NRL30031/H210
Peptidoglycan lytic exotransglycosylase (EC 4.2.2.n1) (Murein hydrolase A)	NEIFLAOT_02404	Neisseria flavescens NRL30031/H210
Ribosomal RNA small subunit methyltransferase J (EC 2.1.1.242) (16S rRNA m2G1516 methyltransferase) (rRNA (guanine-N(2)-)-methyltransferase)	rsmJ NEIFLAOT_00752	Neisseria flavescens NRL30031/H210
Type III restriction enzyme, res subunit	NEIFLAOT_00567	Neisseria flavescens NRL30031/H210
MBOAT family protein	NEIFLAOT_02422	Neisseria flavescens NRL30031/H210
Aldehyde-alcohol dehydrogenase	NEIFLAOT_01948	Neisseria flavescens NRL30031/H210
D,D-heptose 1,7-bisphosphate phosphatase (EC 3.1.3.-)	gmhB COH52_11340 COI09_03795 ERS040961_01449 GQF23_08450 I7J91_08940 JY21_08055	Neisseria meningitidis
50S ribosomal protein L7/L12	rplL A6J47_011605 A6J53_03955 B1A92_08815 COH52_00895 COI09_03195 ERS040961_01547 ERS514851_00475 GJE05_09075 GQF23_08980 I7J91_01225 JY21_01425 NCTC8554_01631 NMA510612_0154	Neisseria meningitidis
Phospho-N-acetylmuramoyl-pentapeptide-transferase (EC 2.7.8.13) (UDP-MurNAc-pentapeptide phosphotransferase)	mraY CNQ34_01475 GQF23_07245 I7J91_02305	Neisseria meningitidis
30S ribosomal protein S6	rpsF A6J47_005240 A6J53_12140 B1A92_00935 CNQ34_10045 COH52_00380 ERS514851_00745 GJE05_04980 GQF23_02430 I7J91_04165 JY21_05085 NCTC8249_01314 NCTC8554_00221	Neisseria meningitidis
HPr kinase/phosphorylase (HPrK/P) (EC 2.7.11.-) (EC 2.7.4.-) (HPr(Ser) kinase/phosphorylase)	hprK NGMG_00162	Neisseria gonorrhoeae DGI2
Aspartyl/glutamyl-tRNA(Asn/Gln) amidotransferase subunit C (Asp/Glu-ADT subunit C) (EC 6.3.5.-)	gatC HMPREF1051_2037	Neisseria sicca VK64
ATP synthase subunit alpha (EC 7.1.2.2) (ATP synthase F1 sector subunit alpha) (F-ATPase subunit alpha)	atpA NGMG_00539	Neisseria gonorrhoeae DGI2
Elongation factor G (EF-G)	fusA A6J47_011635 B1A92_08785 CNQ34_04755 COH52_00930 ERS514851_00470 GJE05_09040 I7J91_01260 JY21_01390	Neisseria meningitidis
30S ribosomal protein S2	rpsB A6J53_02710 B1A92_09145 ERS040961_01637 GQF23_01340 I7J91_03700 NCTC8554_01423	Neisseria meningitidis
50S ribosomal protein L11	rplK NGMG_01904	Neisseria gonorrhoeae DGI2
Leucine carboxyl methyltransferase	HMPREF1051_3108	Neisseria sicca VK64
Endolytic murein transglycosylase (EC 4.2.2.-) (Peptidoglycan polymerization terminase)	mltG HMPREF1051_2756	Neisseria sicca VK64
Phosphoserine phosphatase (EC 3.1.3.3) (O-phosphoserine phosphohydrolase)	serB HMPREF1051_1986	Neisseria sicca VK64
Nucleoside diphosphate kinase (NDK) (NDP kinase) (EC 2.7.4.6) (Nucleoside-2-P kinase)	ndk A6J47_005155 A6J53_12055 B1A92_00850 CNQ34_10130 ERS040961_00355 ERS514851_00758 GQF23_02515 I7J91_04085 JY21_05160 NCTC8554_00234 NMA510612_1681	Neisseria meningitidis
Exopolyphosphatase (EC 3.6.1.11)	ppx NEIELOOT_00438 NELON_06635	Neisseria elongata subsp. glycolytica ATCC 29315
50S ribosomal protein L17	rplQ B1A92_02185 COI09_03390 GQF23_03015	Neisseria meningitidis
1-(5-phosphoribosyl)-5-[(5-phosphoribosylamino)methylideneamino] imidazole-4-carboxamide isomerase (EC 5.3.1.16) (Phosphoribosylformimino-5-aminoimidazole carboxamide ribotide isomerase)	hisA A6J47_001345 CNQ34_07395	Neisseria meningitidis
1,4-alpha-glucan branching enzyme GlgB (EC 2.4.1.18) (1,4-alpha-D-glucan:1,4-alpha-D-glucan 6-glucosyl-transferase) (Alpha-(1->4)-glucan branching enzyme) (Glycogen branching enzyme) (BE)	glgB NEIFLAOT_01810	Neisseria flavescens NRL30031/H210
Outer membrane protein (Fragment)	opc	Neisseria meningitidis
Probable peptidoglycan D,D-transpeptidase PenA (EC 3.4.16.4) (Penicillin-binding protein 2) (PBP-2)	penA	Neisseria meningitidis
DNA gyrase subunit A (EC 5.6.2.2)	gyrA	Neisseria meningitidis
Methyltransferase (EC 2.1.1.-)		Neisseria meningitidis
DNA topoisomerase (EC 5.6.2.1) (Omega-protein) (Relaxing enzyme) (Swivelase) (Untwisting enzyme)	topB WHOM_01540	Neisseria gonorrhoeae
50S ribosomal protein L11	rplK E8M63_02560 WHOF_00518 WHOF_02157C WHOM_01882 WHOM_02153	Neisseria gonorrhoeae
5-methyltetrahydropteroyltriglutamate--homocysteine methyltransferase (EC 2.1.1.14) (Cobalamin-independent methionine synthase) (Methionine synthase, vitamin-B12 independent isozyme)	metE NEIELOOT_01342 NELON_01280	Neisseria elongata subsp. glycolytica ATCC 29315
Glucose-6-phosphate isomerase (GPI) (EC 5.3.1.9) (Phosphoglucose isomerase) (PGI) (Phosphohexose isomerase) (PHI)	pgi NEIELOOT_00873 NELON_03095	Neisseria elongata subsp. glycolytica ATCC 29315
Patatin (Phospholipase, patatin family)	NEIELOOT_02309 NELON_02770	Neisseria elongata subsp. glycolytica ATCC 29315
Dihydrolipoyllysine-residue succinyltransferase component of 2-oxoglutarate dehydrogenase complex (EC 2.3.1.61) (2-oxoglutarate dehydrogenase complex component E2)	sucB NEIELOOT_02962 NELON_09515	Neisseria elongata subsp. glycolytica ATCC 29315
Formate--tetrahydrofolate ligase (EC 6.3.4.3) (Formyltetrahydrofolate synthetase) (FHS) (FTHFS)	fhs NEIELOOT_01337 NELON_01295	Neisseria elongata subsp. glycolytica ATCC 29315
3-isopropylmalate dehydrogenase (EC 1.1.1.85) (3-IPM-DH) (Beta-IPM dehydrogenase) (IMDH)	leuB NEIELOOT_01499 NELON_03895	Neisseria elongata subsp. glycolytica ATCC 29315
Phosphoenolpyruvate-protein phosphotransferase (EC 2.7.3.9) (Phosphotransferase system, enzyme I)	ptsP NEIELOOT_00126 NELON_11235	Neisseria elongata subsp. glycolytica ATCC 29315
Shikimate kinase (SK) (EC 2.7.1.71)	aroK NEIELOOT_01585 NELON_04200	Neisseria elongata subsp. glycolytica ATCC 29315
Pyridoxine 5'-phosphate synthase (PNP synthase) (EC 2.6.99.2)	pdxJ NEIELOOT_01113 NELON_07220	Neisseria elongata subsp. glycolytica ATCC 29315
Ferrochelatase (EC 4.99.1.1) (Heme synthase) (Protoheme ferro-lyase)	hemH B1A92_06040 COH52_12730 I7J91_00890	Neisseria meningitidis
Serine-type D-Ala-D-Ala carboxypeptidase (EC 3.4.16.4)	NEIELOOT_02837 NELON_07950	Neisseria elongata subsp. glycolytica ATCC 29315
Cellular process
DNA ligase (EC 6.5.1.2) (Polydeoxyribonucleotide synthase [NAD(+)])	ligA NMCC_0619	Neisseria meningitidis serogroup C (strain 053442)
DNA ligase (EC 6.5.1.2) (Polydeoxyribonucleotide synthase [NAD(+)])	ligA NMB0666	Neisseria meningitidis serogroup B (strain MC58)
HPr kinase/phosphorylase (HPrK/P) (EC 2.7.11.-) (EC 2.7.4.-) (HPr(Ser) kinase/phosphorylase)	hprK NGK_0462	Neisseria gonorrhoeae (strain NCCP11945)
HPr kinase/phosphorylase (HPrK/P) (EC 2.7.11.-) (EC 2.7.4.-) (HPr(Ser) kinase/phosphorylase)	hprK NGO0314	Neisseria gonorrhoeae (strain ATCC 700825 / FA 1090)
50S ribosomal protein L7/L12	rplL NMCC_2014	Neisseria meningitidis serogroup C (strain 053442)
50S ribosomal protein L7/L12	rplL NMA0143	Neisseria meningitidis serogroup A / serotype 4A (strain DSM 15465 / Z2491)
50S ribosomal protein L7/L12	rplL NMB0131	Neisseria meningitidis serogroup B (strain MC58)
50S ribosomal protein L7/L12	rplL NMC0122	Neisseria meningitidis serogroup C / serotype 2a (strain ATCC 700532 / DSM 15464 / FAM18)
50S ribosomal protein L7/L12	rplL NMBH4476_0128 NMH_0346	Neisseria meningitidis serogroup B / serotype 15 (strain H44/76)
Glucose-6-phosphate isomerase 1 (GPI 1) (EC 5.3.1.9) (Phosphoglucose isomerase 1) (PGI 1) (Phosphohexose isomerase 1) (PHI 1)	pgi1 NMB1388	Neisseria meningitidis serogroup B (strain MC58)
Glucokinase (EC 2.7.1.2) (Glucose kinase)	glk NGO0717	Neisseria gonorrhoeae (strain ATCC 700825 / FA 1090)
Ornithine carbamoyltransferase (OTCase) (EC 2.1.3.3) (Fragment)	argF	Neisseria cinerea
Phospho-N-acetylmuramoyl-pentapeptide-transferase (EC 2.7.8.13) (UDP-MurNAc-pentapeptide phosphotransferase)	mraY NMA2066	Neisseria meningitidis serogroup A / serotype 4A (strain DSM 15465 / Z2491)
D-glycero-beta-D-manno-heptose-1,7-bisphosphate 7-phosphatase (EC 3.1.3.82) (D,D-heptose 1,7-bisphosphate phosphatase) (HBP phosphatase)	gmhB NMA0405	Neisseria meningitidis serogroup A / serotype 4A (strain DSM 15465 / Z2491)
ATP synthase subunit alpha (EC 7.1.2.2) (ATP synthase F1 sector subunit alpha) (F-ATPase subunit alpha)	atpA NGO2148	Neisseria gonorrhoeae (strain ATCC 700825 / FA 1090)
Elongation factor G (EF-G)	fusA NMCC_2009	Neisseria meningitidis serogroup C (strain 053442)
Elongation factor G (EF-G)	fusA NMA0135	Neisseria meningitidis serogroup A / serotype 4A (strain DSM 15465 / Z2491)
Elongation factor G (EF-G)	fusA NMC0127	Neisseria meningitidis serogroup C / serotype 2a (strain ATCC 700532 / DSM 15464 / FAM18)
Major ferric iron-binding protein (FBP) (Major iron-regulated protein) (MIRP)	fbp	Neisseria gonorrhoeae
50S ribosomal protein L9	rplI	Neisseria gonorrhoeae
30S ribosomal protein S6	rpsF NMCC_1238	Neisseria meningitidis serogroup C (strain 053442)
30S ribosomal protein S6	rpsF NMC1260	Neisseria meningitidis serogroup C / serotype 2a (strain ATCC 700532 / DSM 15464 / FAM18)
30S ribosomal protein S2	rpsB NMB2101	Neisseria meningitidis serogroup B (strain MC58)
50S ribosomal protein L17	rplQ NMCC_1983	Neisseria meningitidis serogroup C (strain 053442)
50S ribosomal protein L11	rplK NGO1855	Neisseria gonorrhoeae (strain ATCC 700825 / FA 1090)
50S ribosomal protein L11	rplK NGK_2416	Neisseria gonorrhoeae (strain NCCP11945)
50S ribosomal protein L17	rplQ NMB0169	Neisseria meningitidis serogroup B (strain MC58)
N-(5'-phosphoribosyl)anthranilate isomerase (PRAI) (EC 5.3.1.24)	trpF NMB0688	Neisseria meningitidis serogroup B (strain MC58)
30S ribosomal protein S6	rpsF NMA1537	Neisseria meningitidis serogroup A / serotype 4A (strain DSM 15465 / Z2491)
30S ribosomal protein S2	rpsB NMA0328	Neisseria meningitidis serogroup A / serotype 4A (strain DSM 15465 / Z2491)
Nucleoside diphosphate kinase (NDK) (NDP kinase) (EC 2.7.4.6) (Nucleoside-2-P kinase)	ndk NMA1521	Neisseria meningitidis serogroup A / serotype 4A (strain DSM 15465 / Z2491)
Nucleoside diphosphate kinase (NDK) (NDP kinase) (EC 2.7.4.6) (Nucleoside-2-P kinase)	ndk NMB1307	Neisseria meningitidis serogroup B (strain MC58)
Nucleoside diphosphate kinase (NDK) (NDP kinase) (EC 2.7.4.6) (Nucleoside-2-P kinase)	ndk NMC1244	Neisseria meningitidis serogroup C / serotype 2a (strain ATCC 700532 / DSM 15464 / FAM18)
Nucleoside diphosphate kinase (NDK) (NDP kinase) (EC 2.7.4.6) (Nucleoside-2-P kinase)	ndk NMO_1148	Neisseria meningitidis (strain alpha14)
30S ribosomal protein S6	rpsF NMO_1163	Neisseria meningitidis (strain alpha14)
Glutaredoxin 2	grxB NLA_5390	Neisseria lactamica (strain 020-06)
Coenzyme A biosynthesis bifunctional protein CoaBC (DNA/pantothenate metabolism flavoprotein) (Phosphopantothenoylcysteine synthetase/decarboxylase) (PPCS-PPCDC) [Includes: Phosphopantothenoylcysteine decarboxylase (PPC decarboxylase) (PPC-DC) (EC 4.1.1.36) (CoaC); Phosphopantothenate--cysteine ligase (EC 6.3.2.5) (CoaB) (Phosphopantothenoylcysteine synthetase) (PPC synthetase) (PPC-S)]	coaBC NLA_6260	Neisseria lactamica (strain 020-06)
DNA polymerase III subunit delta	holB COI09_02745	Neisseria meningitidis
Cell division protein FtsK	NGK_1328	Neisseria gonorrhoeae (strain NCCP11945)
DNA mismatch repair protein MutS	mutS NELON_00870	Neisseria elongata subsp. glycolytica ATCC 29315
Copper-exporting ATPase (EC 3.6.3.4)	NEIELOOT_00186	Neisseria elongata subsp. glycolytica ATCC 29315
Isoleucine--tRNA ligase (EC 6.1.1.5) (Isoleucyl-tRNA synthetase) (IleRS)	ileS NELON_10880	Neisseria elongata subsp. glycolytica ATCC 29315
23S rRNA (Uracil-5-)-methyltransferase RumA (EC 2.1.1.-)	rumA NEIELOOT_00328	Neisseria elongata subsp. glycolytica ATCC 29315
Carbamoyl-phosphate synthase small chain (EC 6.3.5.5) (Carbamoyl-phosphate synthetase glutamine chain)	carA COI09_00845	Neisseria meningitidis
Amino-acid transporter	NCTC8249_00144	Neisseria meningitidis
Putative acyltransferase	NMA0662	Neisseria meningitidis serogroup A / serotype 4A (strain DSM 15465 / Z2491)
50S ribosomal protein L7/L12	rplL NMO_1907	Neisseria meningitidis (strain alpha14)
Elongation factor G (EF-G)	fusA NMO_1900	Neisseria meningitidis (strain alpha14)
Phospho-N-acetylmuramoyl-pentapeptide-transferase (EC 2.7.8.13) (UDP-MurNAc-pentapeptide phosphotransferase)	mraY NMO_1622	Neisseria meningitidis (strain alpha14)
Bifunctional chorismate mutase/prephenate dehydratase (EC 4.2.1.51) (EC 5.4.99.5) (Chorismate mutase-prephenate dehydratase) (p-protein)	HMPREF3107_10120	Neisseria sp. HMSC31F04
Phospho-N-acetylmuramoyl-pentapeptide-transferase (EC 2.7.8.13) (UDP-MurNAc-pentapeptide phosphotransferase)	mraY	Neisseria meningitidis serogroup B
Nucleoside diphosphate kinase (NDK) (NDP kinase) (EC 2.7.4.6) (Nucleoside-2-P kinase)	ndk	Neisseria meningitidis serogroup B
50S ribosomal protein L7/L12	rplL	Neisseria meningitidis serogroup B
D,D-heptose 1,7-bisphosphate phosphatase (EC 3.1.3.-)		Neisseria meningitidis serogroup B
EtfB protein	COI09_09565	Neisseria meningitidis
Aconitate hydratase B (EC 4.2.1.3) (EC 4.2.1.99) (2-methylisocitrate dehydratase)	acnB NMCC_1475	Neisseria meningitidis serogroup C (strain 053442)
50S ribosomal protein L1	rplA HMPREF0602_2213	Neisseria meningitidis ATCC 13091
DNA ligase (EC 6.5.1.2) (Polydeoxyribonucleotide synthase [NAD(+)])	ligA HMPREF0602_1450	Neisseria meningitidis ATCC 13091
Nucleoside diphosphate kinase (NDK) (NDP kinase) (EC 2.7.4.6) (Nucleoside-2-P kinase)	ndk HMPREF0602_0813	Neisseria meningitidis ATCC 13091
tRNA modification GTPase MnmE (EC 3.6.-.-)	mnmE trmE HMPREF0602_1893	Neisseria meningitidis ATCC 13091
D,D-heptose 1,7-bisphosphate phosphatase (EC 3.1.3.-)	gmhB HMPREF0602_1947	Neisseria meningitidis ATCC 13091
5-methyltetrahydropteroyltriglutamate--homocysteine methyltransferase (EC 2.1.1.14) (Cobalamin-independent methionine synthase) (Methionine synthase, vitamin-B12 independent isozyme)	metE HMPREF0602_1167	Neisseria meningitidis ATCC 13091
Cysteine desulfurase IscS (EC 2.8.1.7)	iscS HMPREF0602_0721	Neisseria meningitidis ATCC 13091
50S ribosomal subunit assembly factor BipA (EC 3.6.5.-) (GTP-binding protein BipA)	typA bipA HMPREF0602_0962	Neisseria meningitidis ATCC 13091
Aconitate hydratase B (EC 4.2.1.3) (EC 4.2.1.99) (2-methylisocitrate dehydratase)	acnB HMPREF0602_0508	Neisseria meningitidis ATCC 13091
Inosine-5'-monophosphate dehydrogenase (IMP dehydrogenase) (IMPD) (IMPDH) (EC 1.1.1.205)	guaB HMPREF0602_0959	Neisseria meningitidis ATCC 13091
GMP synthase [glutamine-hydrolyzing] (EC 6.3.5.2) (GMP synthetase) (Glutamine amidotransferase)	guaA HMPREF0602_1811	Neisseria meningitidis ATCC 13091
GTPase Obg (EC 3.6.5.-) (GTP-binding protein Obg)	cgtA obg HMPREF0602_2012	Neisseria meningitidis ATCC 13091
Inosine-5'-monophosphate dehydrogenase (IMP dehydrogenase) (IMPD) (IMPDH) (EC 1.1.1.205)	guaB N875_01020	Neisseria meningitidis LNP21362
Elongation factor G (EF-G)	fusA M0579_00854	Neisseria meningitidis M0579
50S ribosomal protein L7/L12	rplL N875_07200	Neisseria meningitidis LNP21362
Aconitate hydratase B (EC 4.2.1.3) (EC 4.2.1.99) (2-methylisocitrate dehydratase)	N875_10130	Neisseria meningitidis LNP21362
N-(5'-phosphoribosyl)anthranilate isomerase (PRAI) (EC 5.3.1.24)	trpF N875_03580	Neisseria meningitidis LNP21362
NADH-quinone oxidoreductase subunit F (EC 7.1.1.-)	NELON_09010	Neisseria elongata subsp. glycolytica ATCC 29315
NAD kinase (EC 2.7.1.23) (ATP-dependent NAD kinase)	nadK NELON_04720	Neisseria elongata subsp. glycolytica ATCC 29315
UDP-N-acetylenolpyruvoylglucosamine reductase (EC 1.3.1.98) (UDP-N-acetylmuramate dehydrogenase)	murB NEISUBOT_04331	Neisseria subflava NJ9703
Glucose-6-phosphate isomerase (GPI) (EC 5.3.1.9) (Phosphoglucose isomerase) (PGI) (Phosphohexose isomerase) (PHI)	pgi NMH_1837	Neisseria meningitidis serogroup B / serotype 15 (strain H44/76)
30S ribosomal protein S2	rpsB NMH_2112	Neisseria meningitidis serogroup B / serotype 15 (strain H44/76)
DNA ligase (EC 6.5.1.2) (Polydeoxyribonucleotide synthase [NAD(+)])	ligA NMH_2274	Neisseria meningitidis serogroup B / serotype 15 (strain H44/76)
Putative phage replication protein O domain protein	NEISUBOT_05149	Neisseria subflava NJ9703
Inosine-5'-monophosphate dehydrogenase (IMP dehydrogenase) (IMPD) (IMPDH) (EC 1.1.1.205)	guaB NMH_1089	Neisseria meningitidis serogroup B / serotype 15 (strain H44/76)
N-(5'-phosphoribosyl)anthranilate isomerase (PRAI) (EC 5.3.1.24)	trpF NMH_2305	Neisseria meningitidis serogroup B / serotype 15 (strain H44/76)
Hydroxyacylglutathione hydrolase (EC 3.1.2.6) (Glyoxalase II) (Glx II)	gloB B2G52_03235	Neisseria lactamica
Sugar transporter	B2G52_08435	Neisseria lactamica
Acetylglutamate kinase (EC 2.7.2.8) (N-acetyl-L-glutamate 5-phosphotransferase) (NAG kinase) (NAGK)	argB NEILACOT_03426	Neisseria lactamica ATCC 23970
Phosphoenolpyruvate synthase (PEP synthase) (EC 2.7.9.2) (Pyruvate, water dikinase)	ppsA NEILACOT_04955	Neisseria lactamica ATCC 23970
Elongation factor G (EF-G)	fusA NMEN2795_0161	Neisseria meningitidis NM2795
50S ribosomal protein L7/L12	rplL NMEN2795_0154	Neisseria meningitidis NM2795
Uncharacterized protein	NEILACOT_05006	Neisseria lactamica ATCC 23970
Acetyl-coenzyme A carboxylase carboxyl transferase subunit beta (ACCase subunit beta) (Acetyl-CoA carboxylase carboxyltransferase subunit beta) (EC 2.1.3.15)	accD NEILACOT_04515	Neisseria lactamica ATCC 23970
Elongation factor G (EF-G)	fusA NMBB_0143	Neisseria meningitidis serogroup B (strain alpha710)
30S ribosomal protein S6	rpsF NMBB_1462	Neisseria meningitidis serogroup B (strain alpha710)
Ferrochelatase (EC 4.99.1.1) (Heme synthase) (Protoheme ferro-lyase)	hemH NMBB_0812	Neisseria meningitidis serogroup B (strain alpha710)
D,D-heptose 1,7-bisphosphate phosphatase (EC 3.1.3.-)	NMBB_2329	Neisseria meningitidis serogroup B (strain alpha710)
50S ribosomal protein L7/L12	rplL NMBB_0135	Neisseria meningitidis serogroup B (strain alpha710)
Aconitate hydratase B (EC 4.2.1.3) (EC 4.2.1.99) (2-methylisocitrate dehydratase)	NMBB_1801	Neisseria meningitidis serogroup B (strain alpha710)
Trigger factor (TF) (EC 5.2.1.8) (PPIase)	tig NELON_08840	Neisseria elongata subsp. glycolytica ATCC 29315
Bifunctional chorismate mutase/prephenate dehydratase (EC 4.2.1.51) (EC 5.4.99.5) (Chorismate mutase-prephenate dehydratase) (p-protein)	NELON_07990	Neisseria elongata subsp. glycolytica ATCC 29315
Glucose-6-phosphate isomerase (GPI) (EC 5.3.1.9) (Phosphoglucose isomerase) (PGI) (Phosphohexose isomerase) (PHI)	pgi N875_00020	Neisseria meningitidis LNP21362
Homoserine kinase (HK) (HSK) (EC 2.7.1.39)	thrB NEIMUCOT_06116	Neisseria mucosa ATCC 25996
Transporter, auxin efflux carrier (AEC) family protein	NEIMUCOT_05785	Neisseria mucosa ATCC 25996
50S ribosomal subunit assembly factor BipA (EC 3.6.5.-) (GTP-binding protein BipA)	typA bipA NMC1099	Neisseria meningitidis serogroup C / serotype 2a (strain ATCC 700532 / DSM 15464 / FAM18)
Probable peptidoglycan D,D-transpeptidase PenA (EC 3.4.16.4) (Penicillin-binding protein 2) (PBP-2)	penA	Neisseria perflava
Lipid A biosynthesis (KDO)2-(Lauroyl)-lipid IVA acyltransferase	NEISICOT_01331	Neisseria sicca ATCC 29256
PPIC-type PPIASE domain protein	NEISICOT_01997	Neisseria sicca ATCC 29256
Transposase	NEISICOT_02828	Neisseria sicca ATCC 29256
Histidine--tRNA ligase (EC 6.1.1.21) (Histidyl-tRNA synthetase) (HisRS)	hisS NEISICOT_00181	Neisseria sicca ATCC 29256
TonB-dependent siderophore receptor	NEISICOT_01191	Neisseria sicca ATCC 29256
HpaII restriction endonuclease	NEIFLAOT_01355	Neisseria flavescens NRL30031/H210
Glucose-6-phosphate isomerase (GPI) (EC 5.3.1.9) (Phosphoglucose isomerase) (PGI) (Phosphohexose isomerase) (PHI)	pgi NEIFLAOT_00035	Neisseria flavescens NRL30031/H210
Inosine-5'-monophosphate dehydrogenase (IMP dehydrogenase) (IMPD) (IMPDH) (EC 1.1.1.205)	guaB COI09_04770 JY21_04910 NCTC8249_01165	Neisseria meningitidis
Nucleoside diphosphate kinase (NDK) (NDP kinase) (EC 2.7.4.6) (Nucleoside-2-P kinase)	ndk NMH_1734	Neisseria meningitidis serogroup B / serotype 15 (strain H44/76)
30S ribosomal protein S6	rpsF NMH_1754	Neisseria meningitidis serogroup B / serotype 15 (strain H44/76)
Inosine-5'-monophosphate dehydrogenase (IMP dehydrogenase) (IMPD) (IMPDH) (EC 1.1.1.205)	guaB NMB1201	Neisseria meningitidis serogroup B (strain MC58)
Inosine-5'-monophosphate dehydrogenase (IMP dehydrogenase) (IMPD) (IMPDH) (EC 1.1.1.205)	guaB NMEN2795_1210	Neisseria meningitidis NM2795
DNA topoisomerase 4 subunit A (EC 5.6.2.2) (Topoisomerase IV subunit A)	parC NMA1802	Neisseria meningitidis serogroup A / serotype 4A (strain DSM 15465 / Z2491)
D,D-heptose 1,7-bisphosphate phosphatase (EC 3.1.3.-)	gmhB NMEN2795_1989	Neisseria meningitidis NM2795
Chaperonin GroEL (EC 5.6.1.7) (60 kDa chaperonin) (Chaperonin-60) (Cpn60)	groL groEL NEICINOT_05129	Neisseria cinerea ATCC 14685
Major ferric iron-binding protein	fbp NEICINOT_03631	Neisseria cinerea ATCC 14685
DNA-3-methyladenine glycosylase I (EC 3.2.2.20)	tag NEICINOT_04724	Neisseria cinerea ATCC 14685
30S ribosomal protein S6	rpsF	Neisseria meningitidis serogroup B
Nucleoside diphosphate kinase (NDK) (NDP kinase) (EC 2.7.4.6) (Nucleoside-2-P kinase)	ndk N875_00450	Neisseria meningitidis LNP21362
50S ribosomal protein L17	rplQ N875_07390	Neisseria meningitidis LNP21362
30S ribosomal protein S6	rpsF N875_00370	Neisseria meningitidis LNP21362
Ferrochelatase (EC 4.99.1.1) (Heme synthase) (Protoheme ferro-lyase)	hemH M0579_01625	Neisseria meningitidis M0579
30S ribosomal protein S1	rpsA M0579_02155	Neisseria meningitidis M0579
D,D-heptose 1,7-bisphosphate phosphatase (EC 3.1.3.-)	gmhB M0579_01132	Neisseria meningitidis M0579
50S ribosomal protein L7/L12	rplL M0579_00862	Neisseria meningitidis M0579
Cell division protein FtsK	HMPREF2880_07340	Neisseria sp. HMSC067G11
Phosphate transporter	NEIMUCOT_04263	Neisseria mucosa ATCC 25996
Protein GrpE (HSP-70 cofactor)	grpE NEIMUCOT_06367	Neisseria mucosa ATCC 25996
50S ribosomal protein L7/L12	rplL HMPREF0602_2215	Neisseria meningitidis ATCC 13091
Electron transport complex, RnfABCDGE type, B subunit	rnfB HMPREF0602_2303	Neisseria meningitidis ATCC 13091
30S ribosomal protein S6	rpsF HMPREF0602_0793	Neisseria meningitidis ATCC 13091
Chromosome partition protein Smc	smc HMPREF0602_1585	Neisseria meningitidis ATCC 13091
ATP synthase subunit beta (EC 7.1.2.2) (ATP synthase F1 sector subunit beta) (F-ATPase subunit beta)	atpD HMPREF0602_1826	Neisseria meningitidis ATCC 13091
Amino acid carrier protein	agcS HMPREF0602_2262	Neisseria meningitidis ATCC 13091
Arginine--tRNA ligase (EC 6.1.1.19) (Arginyl-tRNA synthetase) (ArgRS)	argS HMPREF0602_0577	Neisseria meningitidis ATCC 13091
Elongation factor G (EF-G)	fusA HMPREF0602_2223	Neisseria meningitidis ATCC 13091
2,3-bisphosphoglycerate-dependent phosphoglycerate mutase (BPG-dependent PGAM) (PGAM) (Phosphoglyceromutase) (dPGM) (EC 5.4.2.11)	gpm gpmA HMPREF0602_0475	Neisseria meningitidis ATCC 13091
Phospho-N-acetylmuramoyl-pentapeptide-transferase (EC 2.7.8.13) (UDP-MurNAc-pentapeptide phosphotransferase)	mraY HMPREF0602_0189	Neisseria meningitidis ATCC 13091
Lipid A export permease/ATP-binding protein MsbA	msbA HMPREF0602_1810	Neisseria meningitidis ATCC 13091
Chaperone protein DnaK (HSP70) (Heat shock 70 kDa protein) (Heat shock protein 70)	dnaK HMPREF0602_1574	Neisseria meningitidis ATCC 13091
1-(5-phosphoribosyl)-5-[(5-phosphoribosylamino)methylideneamino] imidazole-4-carboxamide isomerase (EC 5.3.1.16) (Phosphoribosylformimino-5-aminoimidazole carboxamide ribotide isomerase)	hisA HMPREF0602_1488	Neisseria meningitidis ATCC 13091
Aspartyl/glutamyl-tRNA(Asn/Gln) amidotransferase subunit C (Asp/Glu-ADT subunit C) (EC 6.3.5.-)	gatC HMPREF3277_00870	Neisseria sp. HMSC70E02
Integrase	B2G52_09545	Neisseria lactamica
Ubiquinone biosynthesis accessory factor UbiK	ubiK B2G52_00160	Neisseria lactamica
ATP synthase subunit b (ATP synthase F(0) sector subunit b) (ATPase subunit I) (F-type ATPase subunit b) (F-ATPase subunit b)	atpF TV01_1169 TW90_1196	Neisseria flavescens
ATP synthase subunit alpha (EC 7.1.2.2) (ATP synthase F1 sector subunit alpha) (F-ATPase subunit alpha)	atpA E8M63_03740 WHOF_00455 WHOF_02500 WHOM_00280 WHOM_02356	Neisseria gonorrhoeae
HPr kinase/phosphorylase (HPrK/P) (EC 2.7.11.-) (EC 2.7.4.-) (HPr(Ser) kinase/phosphorylase)	hprK E8M63_00905 WHOF_00269 WHOF_00336 WHOM_00158 WHOM_00404	Neisseria gonorrhoeae
CtrA (Fragment)	ctrA	Neisseria meningitidis
Iron-sulfur cluster-binding protein	NEIFLAOT_00337	Neisseria flavescens NRL30031/H210
Type III pantothenate kinase (EC 2.7.1.33) (PanK-III) (Pantothenic acid kinase)	coaX NEIFLAOT_01204	Neisseria flavescens NRL30031/H210
Lipid-A-disaccharide synthase (EC 2.4.1.182)	lpxB NEIFLAOT_02105	Neisseria flavescens NRL30031/H210
Sporulation and cell division repeat protein	NEIFLAOT_01203	Neisseria flavescens NRL30031/H210
DNA ligase (EC 6.5.1.2) (Polydeoxyribonucleotide synthase [NAD(+)])	ligA NEIFLAOT_00666	Neisseria flavescens NRL30031/H210
Peptidoglycan lytic exotransglycosylase (EC 4.2.2.n1) (Murein hydrolase A)	NEIFLAOT_02404	Neisseria flavescens NRL30031/H210
Ribosomal RNA small subunit methyltransferase J (EC 2.1.1.242) (16S rRNA m2G1516 methyltransferase) (rRNA (guanine-N(2)-)-methyltransferase)	rsmJ NEIFLAOT_00752	Neisseria flavescens NRL30031/H210
Type III restriction enzyme, res subunit	NEIFLAOT_00567	Neisseria flavescens NRL30031/H210
MBOAT family protein	NEIFLAOT_02422	Neisseria flavescens NRL30031/H210
Sulfate ABC transporter ATP-binding protein	cysA CNQ34_08825 GJE05_02810	Neisseria meningitidis
D,D-heptose 1,7-bisphosphate phosphatase (EC 3.1.3.-)	gmhB COH52_11340 COI09_03795 ERS040961_01449 GQF23_08450 I7J91_08940 JY21_08055	Neisseria meningitidis
50S ribosomal protein L7/L12	rplL A6J47_011605 A6J53_03955 B1A92_08815 COH52_00895 COI09_03195 ERS040961_01547 ERS514851_00475 GJE05_09075 GQF23_08980 I7J91_01225 JY21_01425 NCTC8554_01631 NMA510612_0154	Neisseria meningitidis
Phospho-N-acetylmuramoyl-pentapeptide-transferase (EC 2.7.8.13) (UDP-MurNAc-pentapeptide phosphotransferase)	mraY CNQ34_01475 GQF23_07245 I7J91_02305	Neisseria meningitidis
30S ribosomal protein S6	rpsF A6J47_005240 A6J53_12140 B1A92_00935 CNQ34_10045 COH52_00380 ERS514851_00745 GJE05_04980 GQF23_02430 I7J91_04165 JY21_05085 NCTC8249_01314 NCTC8554_00221	Neisseria meningitidis
ABC transporter, substrate-binding protein, family 5 (Peptide ABC transporter substrate-binding protein)	NEIELOOT_01849 NELON_10480	Neisseria elongata subsp. glycolytica ATCC 29315
HPr kinase/phosphorylase (HPrK/P) (EC 2.7.11.-) (EC 2.7.4.-) (HPr(Ser) kinase/phosphorylase)	hprK NGMG_00162	Neisseria gonorrhoeae DGI2
Aspartyl/glutamyl-tRNA(Asn/Gln) amidotransferase subunit C (Asp/Glu-ADT subunit C) (EC 6.3.5.-)	gatC HMPREF1051_2037	Neisseria sicca VK64
ATP synthase subunit alpha (EC 7.1.2.2) (ATP synthase F1 sector subunit alpha) (F-ATPase subunit alpha)	atpA NGMG_00539	Neisseria gonorrhoeae DGI2
Elongation factor G (EF-G)	fusA A6J47_011635 B1A92_08785 CNQ34_04755 COH52_00930 ERS514851_00470 GJE05_09040 I7J91_01260 JY21_01390	Neisseria meningitidis
30S ribosomal protein S2	rpsB A6J53_02710 B1A92_09145 ERS040961_01637 GQF23_01340 I7J91_03700 NCTC8554_01423	Neisseria meningitidis
50S ribosomal protein L11	rplK NGMG_01904	Neisseria gonorrhoeae DGI2
Endolytic murein transglycosylase (EC 4.2.2.-) (Peptidoglycan polymerization terminase)	mltG HMPREF1051_2756	Neisseria sicca VK64
Phosphoserine phosphatase (EC 3.1.3.3) (O-phosphoserine phosphohydrolase)	serB HMPREF1051_1986	Neisseria sicca VK64
Nucleoside diphosphate kinase (NDK) (NDP kinase) (EC 2.7.4.6) (Nucleoside-2-P kinase)	ndk A6J47_005155 A6J53_12055 B1A92_00850 CNQ34_10130 ERS040961_00355 ERS514851_00758 GQF23_02515 I7J91_04085 JY21_05160 NCTC8554_00234 NMA510612_1681	Neisseria meningitidis
Exopolyphosphatase (EC 3.6.1.11)	ppx NEIELOOT_00438 NELON_06635	Neisseria elongata subsp. glycolytica ATCC 29315
50S ribosomal protein L17	rplQ B1A92_02185 COI09_03390 GQF23_03015	Neisseria meningitidis
1-(5-phosphoribosyl)-5-[(5-phosphoribosylamino)methylideneamino] imidazole-4-carboxamide isomerase (EC 5.3.1.16) (Phosphoribosylformimino-5-aminoimidazole carboxamide ribotide isomerase)	hisA A6J47_001345 CNQ34_07395	Neisseria meningitidis
1,4-alpha-glucan branching enzyme GlgB (EC 2.4.1.18) (1,4-alpha-D-glucan:1,4-alpha-D-glucan 6-glucosyl-transferase) (Alpha-(1->4)-glucan branching enzyme) (Glycogen branching enzyme) (BE)	glgB NEIFLAOT_01810	Neisseria flavescens NRL30031/H210
Dihydrolipoyl dehydrogenase (EC 1.8.1.4) (Fragment)	lpdA	Neisseria meningitidis
Probable peptidoglycan D,D-transpeptidase PenA (EC 3.4.16.4) (Penicillin-binding protein 2) (PBP-2)	penA	Neisseria meningitidis
DNA gyrase subunit A (EC 5.6.2.2)	gyrA	Neisseria meningitidis
Methyltransferase (EC 2.1.1.-)		Neisseria meningitidis
DNA topoisomerase (EC 5.6.2.1) (Omega-protein) (Relaxing enzyme) (Swivelase) (Untwisting enzyme)	topB WHOM_01540	Neisseria gonorrhoeae
50S ribosomal protein L11	rplK E8M63_02560 WHOF_00518 WHOF_02157C WHOM_01882 WHOM_02153	Neisseria gonorrhoeae
Septum site-determining protein MinD (Cell division inhibitor MinD)	minD NEIELOOT_00071 NELON_11440	Neisseria elongata subsp. glycolytica ATCC 29315
5-methyltetrahydropteroyltriglutamate--homocysteine methyltransferase (EC 2.1.1.14) (Cobalamin-independent methionine synthase) (Methionine synthase, vitamin-B12 independent isozyme)	metE NEIELOOT_01342 NELON_01280	Neisseria elongata subsp. glycolytica ATCC 29315
Glucose-6-phosphate isomerase (GPI) (EC 5.3.1.9) (Phosphoglucose isomerase) (PGI) (Phosphohexose isomerase) (PHI)	pgi NEIELOOT_00873 NELON_03095	Neisseria elongata subsp. glycolytica ATCC 29315
Dihydrolipoyllysine-residue succinyltransferase component of 2-oxoglutarate dehydrogenase complex (EC 2.3.1.61) (2-oxoglutarate dehydrogenase complex component E2)	sucB NEIELOOT_02962 NELON_09515	Neisseria elongata subsp. glycolytica ATCC 29315
Formate--tetrahydrofolate ligase (EC 6.3.4.3) (Formyltetrahydrofolate synthetase) (FHS) (FTHFS)	fhs NEIELOOT_01337 NELON_01295	Neisseria elongata subsp. glycolytica ATCC 29315
3-isopropylmalate dehydrogenase (EC 1.1.1.85) (3-IPM-DH) (Beta-IPM dehydrogenase) (IMDH)	leuB NEIELOOT_01499 NELON_03895	Neisseria elongata subsp. glycolytica ATCC 29315
Phosphoenolpyruvate-protein phosphotransferase (EC 2.7.3.9) (Phosphotransferase system, enzyme I)	ptsP NEIELOOT_00126 NELON_11235	Neisseria elongata subsp. glycolytica ATCC 29315
Shikimate kinase (SK) (EC 2.7.1.71)	aroK NEIELOOT_01585 NELON_04200	Neisseria elongata subsp. glycolytica ATCC 29315
Pyridoxine 5'-phosphate synthase (PNP synthase) (EC 2.6.99.2)	pdxJ NEIELOOT_01113 NELON_07220	Neisseria elongata subsp. glycolytica ATCC 29315
Ferrochelatase (EC 4.99.1.1) (Heme synthase) (Protoheme ferro-lyase)	hemH B1A92_06040 COH52_12730 I7J91_00890	Neisseria meningitidis
Serine-type D-Ala-D-Ala carboxypeptidase (EC 3.4.16.4)	NEIELOOT_02837 NELON_07950	Neisseria elongata subsp. glycolytica ATCC 29315

## Sheet: Sheet3_Up-regulated at 0ºC
Protein functional category/Protein name	Gene names	Organism
Structural constituent of ribosome
30S ribosomal protein S10	rpsJ	Neisseria gonorrhoeae
Catalytic activity
Pantothenate synthetase (PS) (EC 6.3.2.1) (Pantoate--beta-alanine ligase) (Pantoate-activating enzyme)	panC NMA1089	Neisseria meningitidis serogroup A / serotype 4A (strain DSM 15465 / Z2491)
Adenylate kinase (AK) (EC 2.7.4.3) (ATP-AMP transphosphorylase) (ATP:AMP phosphotransferase) (Adenylate monophosphate kinase)	adk	Neisseria meningitidis
NAD(P)-dependent oxidoreductase	HMPREF2608_00310	Neisseria sp. HMSC064D07
NAD(P)-dependent oxidoreductase	HMPREF2675_00985	Neisseria sp. HMSC061H08
Ribonuclease E (RNase E) (EC 3.1.26.12)	rne NLA_1560	Neisseria lactamica (strain 020-06)
Putative riboflavin synthase alpha subunit (EC 2.5.1.9)	ribC NLA_10530	Neisseria lactamica (strain 020-06)
Electron transfer flavoprotein alpha-subunit	etfA NLA_20460	Neisseria lactamica (strain 020-06)
Sulfate adenylyltransferase (EC 2.7.7.4)	cysN HMPREF0602_0969	Neisseria meningitidis ATCC 13091
Phenylalanine--tRNA ligase beta subunit (EC 6.1.1.20) (Phenylalanyl-tRNA synthetase beta subunit) (PheRS)	pheT HMPREF0602_1378	Neisseria meningitidis ATCC 13091
Acetyltransferase, GNAT family	HMPREF0602_2190	Neisseria meningitidis ATCC 13091
Trk system potassium uptake protein	trkH HMPREF0602_1456	Neisseria meningitidis ATCC 13091
Asparaginase (EC 3.5.1.1)	ansB HMPREF0602_0332	Neisseria meningitidis ATCC 13091
PhnO	N875_07055	Neisseria meningitidis LNP21362
Zinc protease	NELON_01275	Neisseria elongata subsp. glycolytica ATCC 29315
2-alkenal reductase	NELON_03845	Neisseria elongata subsp. glycolytica ATCC 29315
Peptidase_M14 domain-containing protein	NELON_06525	Neisseria elongata subsp. glycolytica ATCC 29315
Rho protein (Fragment)	rho	Neisseria lactamica
Glucose-6-phosphate isomerase (EC 5.3.1.9) (Fragment)	pgi2	Neisseria gonorrhoeae
Acetyltransferase, GNAT family	NMH_0319	Neisseria meningitidis serogroup B / serotype 15 (strain H44/76)
ATP-dependent DNA helicase, RecQ family (EC 3.6.1.-)	NEILACOT_03924	Neisseria lactamica ATCC 23970
Electron transfer flavoprotein FAD-binding domain protein	etfA NEILACOT_05141	Neisseria lactamica ATCC 23970
Disulfide bond formation protein B (Disulfide oxidoreductase)	dsbB HMPREF3052_09655	Neisseria sp. HMSC056A03
Cytosine-specific methyltransferase (EC 2.1.1.37)	NGK_0932	Neisseria gonorrhoeae (strain NCCP11945)
Acyltransferase	NEIMUCOT_05821	Neisseria mucosa ATCC 25996
Glutamine--tRNA ligase (EC 6.1.1.18) (Glutaminyl-tRNA synthetase) (GlnRS)	glnS NEIMUCOT_04402	Neisseria mucosa ATCC 25996
Histidinol-phosphate aminotransferase (EC 2.6.1.9) (Imidazole acetol-phosphate transaminase)	hisC NEISICOT_00010	Neisseria sicca ATCC 29256
Epoxyqueuosine reductase QueH (EC 1.17.99.6) (Queuosine biosynthesis protein QueH)	queH NEISICOT_02620	Neisseria sicca ATCC 29256
2Fe-2S ferredoxin	fdx NEIFLAOT_00145	Neisseria flavescens NRL30031/H210
PhnO-related protein	NMB0105	Neisseria meningitidis serogroup B (strain MC58)
Putative thiol:disulphide interchange protein	NMA2209	Neisseria meningitidis serogroup A / serotype 4A (strain DSM 15465 / Z2491)
tRNA N6-adenosine threonylcarbamoyltransferase (EC 2.3.1.234) (N6-L-threonylcarbamoyladenine synthase) (t(6)A synthase) (t(6)A37 threonylcarbamoyladenosine biosynthesis protein TsaD) (tRNA threonylcarbamoyladenosine biosynthesis protein TsaD)	tsaD NEICINOT_03999	Neisseria cinerea ATCC 14685
ATP-dependent Clp protease ATP-binding subunit ClpA	clpA NEICINOT_03002	Neisseria cinerea ATCC 14685
4-hydroxyphenylacetate 3-monooxygenase reductase component	hpaC NEIMUCOT_05614	Neisseria mucosa ATCC 25996
Nitroreductase family protein	NEIMUCOT_05469	Neisseria mucosa ATCC 25996
Aspartate racemase (EC 5.1.1.13)	NEIMUCOT_04883	Neisseria mucosa ATCC 25996
DsbA-like protein (EC 5.3.4.1)	HMPREF0602_2386	Neisseria meningitidis ATCC 13091
Sulfite reductase [NADPH] hemoprotein beta-component (SiR-HP) (SiRHP) (EC 1.8.1.2)	cysI HMPREF0602_0971	Neisseria meningitidis ATCC 13091
Cytosine-specific methyltransferase (EC 2.1.1.37)	haeIIIM_1 E8M63_04610 WHOM_00558 WHOM_00838C	Neisseria gonorrhoeae
Riboflavin synthase (Riboflavin synthase subunit alpha) (EC 2.5.1.9)	ribC B2G52_08175 NCTC10616_00763	Neisseria lactamica
UDP-N-acetylglucosamine 1-carboxyvinyltransferase (EC 2.5.1.7) (Enoylpyruvate transferase) (UDP-N-acetylglucosamine enolpyruvyl transferase) (EPT)	murA NEIFLAOT_01835	Neisseria flavescens NRL30031/H210
Pantothenate synthetase (PS) (EC 6.3.2.1) (Pantoate--beta-alanine ligase) (Pantoate-activating enzyme)	panC ERS040961_00014 GJE05_02765 NCTC8249_00899 NMA510612_1206	Neisseria meningitidis
Glutamate 5-kinase (EC 2.7.2.11) (Gamma-glutamyl kinase) (GK)	proB NGMG_01268	Neisseria gonorrhoeae DGI2
Leucine carboxyl methyltransferase	HMPREF1051_3108	Neisseria sicca VK64
Cytosine-specific methyltransferase (EC 2.1.1.37)	NGMG_01293	Neisseria gonorrhoeae DGI2
KR domain-containing protein	CYJ98_10640 CYJ99_08505	Neisseria perflava
Glycosyl transferase (Glycosyltransferase, group 1 family protein) (EC 2.4.-.-)	NEIELOOT_02178 NELON_11110	Neisseria elongata subsp. glycolytica ATCC 29315
Acetyl-CoA hydrolase (Succinate CoA transferase) (EC 2.8.3.-)	NEIELOOT_01572 NELON_04155	Neisseria elongata subsp. glycolytica ATCC 29315
GNAT family N-acetyltransferase	CNQ34_04575 COH52_00740 COI09_03045 JY21_00870	Neisseria meningitidis
Thiol:disulfide interchange protein (EC 5.3.4.1)	dsbA-1 dsbA_1 ERS040961_00231 NMA510612_2514	Neisseria meningitidis
Cytosine-specific methyltransferase (EC 2.1.1.37)		Neisseria meningitidis
RecBCD enzyme subunit RecB (EC 3.1.11.5) (Exonuclease V subunit RecB) (ExoV subunit RecB) (Helicase/nuclease RecBCD subunit RecB)	recB NEIELOOT_00807 NELON_05645	Neisseria elongata subsp. glycolytica ATCC 29315
Acyl-CoA dehydrogenase (Acyl-CoA dehydrogenase domain protein)	NEIELOOT_02418 NELON_09825	Neisseria elongata subsp. glycolytica ATCC 29315
Family 2 glycosyl transferase (Glycosyltransferase, group 2 family protein) (EC 2.4.-.-)	NEIELOOT_02507 NELON_04480	Neisseria elongata subsp. glycolytica ATCC 29315
Peptidase M16 (Peptidase M16 inactive domain protein) (EC 3.4.24.-)	NEIELOOT_01347 NELON_01270	Neisseria elongata subsp. glycolytica ATCC 29315
Acetyltransferase, GNAT family (PhnO)	NEIELOOT_00141 NELON_11180	Neisseria elongata subsp. glycolytica ATCC 29315
Binding
Pantothenate synthetase (PS) (EC 6.3.2.1) (Pantoate--beta-alanine ligase) (Pantoate-activating enzyme)	panC NMA1089	Neisseria meningitidis serogroup A / serotype 4A (strain DSM 15465 / Z2491)
Adenylate kinase (AK) (EC 2.7.4.3) (ATP-AMP transphosphorylase) (ATP:AMP phosphotransferase) (Adenylate monophosphate kinase)	adk	Neisseria meningitidis
30S ribosomal protein S10	rpsJ	Neisseria gonorrhoeae
Ribonuclease E (RNase E) (EC 3.1.26.12)	rne NLA_1560	Neisseria lactamica (strain 020-06)
Electron transfer flavoprotein alpha-subunit	etfA NLA_20460	Neisseria lactamica (strain 020-06)
Sulfate adenylyltransferase (EC 2.7.7.4)	cysN HMPREF0602_0969	Neisseria meningitidis ATCC 13091
Phenylalanine--tRNA ligase beta subunit (EC 6.1.1.20) (Phenylalanyl-tRNA synthetase beta subunit) (PheRS)	pheT HMPREF0602_1378	Neisseria meningitidis ATCC 13091
Trk system potassium uptake protein	trkH HMPREF0602_1456	Neisseria meningitidis ATCC 13091
Zinc protease	NELON_01275	Neisseria elongata subsp. glycolytica ATCC 29315
2-alkenal reductase	NELON_03845	Neisseria elongata subsp. glycolytica ATCC 29315
Peptidase_M14 domain-containing protein	NELON_06525	Neisseria elongata subsp. glycolytica ATCC 29315
Rho protein (Fragment)	rho	Neisseria lactamica
ATP-dependent DNA helicase, RecQ family (EC 3.6.1.-)	NEILACOT_03924	Neisseria lactamica ATCC 23970
Electron transfer flavoprotein FAD-binding domain protein	etfA NEILACOT_05141	Neisseria lactamica ATCC 23970
Glutamine--tRNA ligase (EC 6.1.1.18) (Glutaminyl-tRNA synthetase) (GlnRS)	glnS NEIMUCOT_04402	Neisseria mucosa ATCC 25996
FtsK/SpoIIIE family protein	NEISICOT_03147	Neisseria sicca ATCC 29256
Histidinol-phosphate aminotransferase (EC 2.6.1.9) (Imidazole acetol-phosphate transaminase)	hisC NEISICOT_00010	Neisseria sicca ATCC 29256
Epoxyqueuosine reductase QueH (EC 1.17.99.6) (Queuosine biosynthesis protein QueH)	queH NEISICOT_02620	Neisseria sicca ATCC 29256
2Fe-2S ferredoxin	fdx NEIFLAOT_00145	Neisseria flavescens NRL30031/H210
tRNA N6-adenosine threonylcarbamoyltransferase (EC 2.3.1.234) (N6-L-threonylcarbamoyladenine synthase) (t(6)A synthase) (t(6)A37 threonylcarbamoyladenosine biosynthesis protein TsaD) (tRNA threonylcarbamoyladenosine biosynthesis protein TsaD)	tsaD NEICINOT_03999	Neisseria cinerea ATCC 14685
ATP-dependent Clp protease ATP-binding subunit ClpA	clpA NEICINOT_03002	Neisseria cinerea ATCC 14685
ABC transporter, ATP-binding protein	NEISUBOT_03295	Neisseria subflava NJ9703
4-hydroxyphenylacetate 3-monooxygenase reductase component	hpaC NEIMUCOT_05614	Neisseria mucosa ATCC 25996
Sulfite reductase [NADPH] hemoprotein beta-component (SiR-HP) (SiRHP) (EC 1.8.1.2)	cysI HMPREF0602_0971	Neisseria meningitidis ATCC 13091
KilA-N domain protein	NEIFLAOT_01365	Neisseria flavescens NRL30031/H210
Pantothenate synthetase (PS) (EC 6.3.2.1) (Pantoate--beta-alanine ligase) (Pantoate-activating enzyme)	panC ERS040961_00014 GJE05_02765 NCTC8249_00899 NMA510612_1206	Neisseria meningitidis
Glutamate 5-kinase (EC 2.7.2.11) (Gamma-glutamyl kinase) (GK)	proB NGMG_01268	Neisseria gonorrhoeae DGI2
Cytosine-specific methyltransferase (EC 2.1.1.37)		Neisseria meningitidis
RecBCD enzyme subunit RecB (EC 3.1.11.5) (Exonuclease V subunit RecB) (ExoV subunit RecB) (Helicase/nuclease RecBCD subunit RecB)	recB NEIELOOT_00807 NELON_05645	Neisseria elongata subsp. glycolytica ATCC 29315
Acyl-CoA dehydrogenase (Acyl-CoA dehydrogenase domain protein)	NEIELOOT_02418 NELON_09825	Neisseria elongata subsp. glycolytica ATCC 29315
Peptidase M16 (Peptidase M16 inactive domain protein) (EC 3.4.24.-)	NEIELOOT_01347 NELON_01270	Neisseria elongata subsp. glycolytica ATCC 29315
Transmembrane transporter activity
Trk system potassium uptake protein	trkH HMPREF0602_1456	Neisseria meningitidis ATCC 13091
ABC transporter, ATP-binding protein	NEISUBOT_03295	Neisseria subflava NJ9703
Efflux transporter, RND family, MFP subunit	NEIFLAOT_00397	Neisseria flavescens NRL30031/H210
TonB-dependent siderophore receptor	NEIFLAOT_01054	Neisseria flavescens NRL30031/H210
Signaling receptor activity
TonB-dependent siderophore receptor	NEIFLAOT_01054	Neisseria flavescens NRL30031/H210
Cellular antomical entity
Pantothenate synthetase (PS) (EC 6.3.2.1) (Pantoate--beta-alanine ligase) (Pantoate-activating enzyme)	panC NMA1089	Neisseria meningitidis serogroup A / serotype 4A (strain DSM 15465 / Z2491)
Adenylate kinase (AK) (EC 2.7.4.3) (ATP-AMP transphosphorylase) (ATP:AMP phosphotransferase) (Adenylate monophosphate kinase)	adk	Neisseria meningitidis
30S ribosomal protein S10	rpsJ	Neisseria gonorrhoeae
Ribonuclease E (RNase E) (EC 3.1.26.12)	rne NLA_1560	Neisseria lactamica (strain 020-06)
Putative periplasmic protein	NMA0295	Neisseria meningitidis serogroup A / serotype 4A (strain DSM 15465 / Z2491)
Phenylalanine--tRNA ligase beta subunit (EC 6.1.1.20) (Phenylalanyl-tRNA synthetase beta subunit) (PheRS)	pheT HMPREF0602_1378	Neisseria meningitidis ATCC 13091
Trk system potassium uptake protein	trkH HMPREF0602_1456	Neisseria meningitidis ATCC 13091
Membrane protein	NELON_10640	Neisseria elongata subsp. glycolytica ATCC 29315
Rho protein (Fragment)	rho	Neisseria lactamica
TonB-dependent receptor	NEISUBOT_05496	Neisseria subflava NJ9703
Molecular chaperone DnaJ	B2G52_08360	Neisseria lactamica
Disulfide bond formation protein B (Disulfide oxidoreductase)	dsbB HMPREF3052_09655	Neisseria sp. HMSC056A03
Acyltransferase	NEIMUCOT_05821	Neisseria mucosa ATCC 25996
Glutamine--tRNA ligase (EC 6.1.1.18) (Glutaminyl-tRNA synthetase) (GlnRS)	glnS NEIMUCOT_04402	Neisseria mucosa ATCC 25996
Oligopeptide transport system permease protein OppC	oppC NEISICOT_01971	Neisseria sicca ATCC 29256
Putative membrane protein	NEISICOT_03688	Neisseria sicca ATCC 29256
Putative thiol:disulphide interchange protein	NMA2209	Neisseria meningitidis serogroup A / serotype 4A (strain DSM 15465 / Z2491)
tRNA N6-adenosine threonylcarbamoyltransferase (EC 2.3.1.234) (N6-L-threonylcarbamoyladenine synthase) (t(6)A synthase) (t(6)A37 threonylcarbamoyladenosine biosynthesis protein TsaD) (tRNA threonylcarbamoyladenosine biosynthesis protein TsaD)	tsaD NEICINOT_03999	Neisseria cinerea ATCC 14685
ABC transporter, ATP-binding protein	NEISUBOT_03295	Neisseria subflava NJ9703
DsbA-like protein (EC 5.3.4.1)	HMPREF0602_2386	Neisseria meningitidis ATCC 13091
Efflux transporter, RND family, MFP subunit	NEIFLAOT_00397	Neisseria flavescens NRL30031/H210
TonB-dependent siderophore receptor	NEIFLAOT_01054	Neisseria flavescens NRL30031/H210
UDP-N-acetylglucosamine 1-carboxyvinyltransferase (EC 2.5.1.7) (Enoylpyruvate transferase) (UDP-N-acetylglucosamine enolpyruvyl transferase) (EPT)	murA NEIFLAOT_01835	Neisseria flavescens NRL30031/H210
Pantothenate synthetase (PS) (EC 6.3.2.1) (Pantoate--beta-alanine ligase) (Pantoate-activating enzyme)	panC ERS040961_00014 GJE05_02765 NCTC8249_00899 NMA510612_1206	Neisseria meningitidis
Glutamate 5-kinase (EC 2.7.2.11) (Gamma-glutamyl kinase) (GK)	proB NGMG_01268	Neisseria gonorrhoeae DGI2
Thiol:disulfide interchange protein (EC 5.3.4.1)	dsbA-1 dsbA_1 ERS040961_00231 NMA510612_2514	Neisseria meningitidis
Paraquat-inducible protein B	NEIELOOT_02679 NELON_05150	Neisseria elongata subsp. glycolytica ATCC 29315
Protein containing complex
Sulfite reductase [NADPH] hemoprote...	cysI HMPREF0602_0971	Neisseria meningitidis ATCC 13091
DNA restriction-modification system
Cytosine-specific methyltransferase	NGK_0932	Neisseria gonorrhoeae (strain NCCP11945
Cytosine-specific methyltransferase	haeIIIM_1 E8M63_04610, WHOM_00558, WHOM_00838C	Neisseria gonorrhoeae
Cytosine-specific methyltransferase	NGMG_01293	Neisseria gonorrhoeae DGI2
Cytosine-specific methyltransferase		Neisseria meningitidis
Cellular process
Pantothenate synthetase (PS) (EC 6.3.2.1) (Pantoate--beta-alanine ligase) (Pantoate-activating enzyme)	panC NMA1089	Neisseria meningitidis serogroup A / serotype 4A (strain DSM 15465 / Z2491)
Adenylate kinase (AK) (EC 2.7.4.3) (ATP-AMP transphosphorylase) (ATP:AMP phosphotransferase) (Adenylate monophosphate kinase)	adk	Neisseria meningitidis
30S ribosomal protein S10	rpsJ	Neisseria gonorrhoeae
Ribonuclease E (RNase E) (EC 3.1.26.12)	rne NLA_1560	Neisseria lactamica (strain 020-06)
Electron transfer flavoprotein alpha-subunit	etfA NLA_20460	Neisseria lactamica (strain 020-06)
Putative periplasmic protein	NMA0295	Neisseria meningitidis serogroup A / serotype 4A (strain DSM 15465 / Z2491)
Segregation and condensation protein A	scpA NMCC_1409	Neisseria meningitidis serogroup C (strain 053442)
Sulfate adenylyltransferase (EC 2.7.7.4)	cysN HMPREF0602_0969	Neisseria meningitidis ATCC 13091
Phenylalanine--tRNA ligase beta subunit (EC 6.1.1.20) (Phenylalanyl-tRNA synthetase beta subunit) (PheRS)	pheT HMPREF0602_1378	Neisseria meningitidis ATCC 13091
Trk system potassium uptake protein	trkH HMPREF0602_1456	Neisseria meningitidis ATCC 13091
Asparaginase (EC 3.5.1.1)	ansB HMPREF0602_0332	Neisseria meningitidis ATCC 13091
Rho protein (Fragment)	rho	Neisseria lactamica
Glucose-6-phosphate isomerase (EC 5.3.1.9) (Fragment)	pgi2	Neisseria gonorrhoeae
ATP-dependent DNA helicase, RecQ family (EC 3.6.1.-)	NEILACOT_03924	Neisseria lactamica ATCC 23970
Electron transfer flavoprotein FAD-binding domain protein	etfA NEILACOT_05141	Neisseria lactamica ATCC 23970
Disulfide bond formation protein B (Disulfide oxidoreductase)	dsbB HMPREF3052_09655	Neisseria sp. HMSC056A03
Cytosine-specific methyltransferase (EC 2.1.1.37)	NGK_0932	Neisseria gonorrhoeae (strain NCCP11945)
Glutamine--tRNA ligase (EC 6.1.1.18) (Glutaminyl-tRNA synthetase) (GlnRS)	glnS NEIMUCOT_04402	Neisseria mucosa ATCC 25996
Histidinol-phosphate aminotransferase (EC 2.6.1.9) (Imidazole acetol-phosphate transaminase)	hisC NEISICOT_00010	Neisseria sicca ATCC 29256
Oligopeptide transport system permease protein OppC	oppC NEISICOT_01971	Neisseria sicca ATCC 29256
Epoxyqueuosine reductase QueH (EC 1.17.99.6) (Queuosine biosynthesis protein QueH)	queH NEISICOT_02620	Neisseria sicca ATCC 29256
2Fe-2S ferredoxin	fdx NEIFLAOT_00145	Neisseria flavescens NRL30031/H210
Segregation/condensation protein A	B1A92_09925	Neisseria meningitidis
tRNA N6-adenosine threonylcarbamoyltransferase (EC 2.3.1.234) (N6-L-threonylcarbamoyladenine synthase) (t(6)A synthase) (t(6)A37 threonylcarbamoyladenosine biosynthesis protein TsaD) (tRNA threonylcarbamoyladenosine biosynthesis protein TsaD)	tsaD NEICINOT_03999	Neisseria cinerea ATCC 14685
ATP-dependent Clp protease ATP-binding subunit ClpA	clpA NEICINOT_03002	Neisseria cinerea ATCC 14685
ABC transporter, ATP-binding protein	NEISUBOT_03295	Neisseria subflava NJ9703
4-hydroxyphenylacetate 3-monooxygenase reductase component	hpaC NEIMUCOT_05614	Neisseria mucosa ATCC 25996
Sulfite reductase [NADPH] hemoprotein beta-component (SiR-HP) (SiRHP) (EC 1.8.1.2)	cysI HMPREF0602_0971	Neisseria meningitidis ATCC 13091
Cytosine-specific methyltransferase (EC 2.1.1.37)	haeIIIM_1 E8M63_04610 WHOM_00558 WHOM_00838C	Neisseria gonorrhoeae
Efflux transporter, RND family, MFP subunit	NEIFLAOT_00397	Neisseria flavescens NRL30031/H210
TonB-dependent siderophore receptor	NEIFLAOT_01054	Neisseria flavescens NRL30031/H210
UDP-N-acetylglucosamine 1-carboxyvinyltransferase (EC 2.5.1.7) (Enoylpyruvate transferase) (UDP-N-acetylglucosamine enolpyruvyl transferase) (EPT)	murA NEIFLAOT_01835	Neisseria flavescens NRL30031/H210
Pantothenate synthetase (PS) (EC 6.3.2.1) (Pantoate--beta-alanine ligase) (Pantoate-activating enzyme)	panC ERS040961_00014 GJE05_02765 NCTC8249_00899 NMA510612_1206	Neisseria meningitidis
Glutamate 5-kinase (EC 2.7.2.11) (Gamma-glutamyl kinase) (GK)	proB NGMG_01268	Neisseria gonorrhoeae DGI2
Cytosine-specific methyltransferase (EC 2.1.1.37)	NGMG_01293	Neisseria gonorrhoeae DGI2
Acetyl-CoA hydrolase (Succinate CoA transferase) (EC 2.8.3.-)	NEIELOOT_01572 NELON_04155	Neisseria elongata subsp. glycolytica ATCC 29315
Cytosine-specific methyltransferase (EC 2.1.1.37)		Neisseria meningitidis
RecBCD enzyme subunit RecB (EC 3.1.11.5) (Exonuclease V subunit RecB) (ExoV subunit RecB) (Helicase/nuclease RecBCD subunit RecB)	recB NEIELOOT_00807 NELON_05645	Neisseria elongata subsp. glycolytica ATCC 29315
Response to stimulus
Cytosine-specific methyltransferase	NGK_0932	Neisseria gonorrhoeae (strain NCCP11945)
Cytosine-specific methyltransferase	haeIIIM_1 E8M63_04610, WHOM_00558, WHOM_00838C	Neisseria gonorrhoeae
Cytosine-specific methyltransferase	NGMG_01293	Neisseria gonorrhoeae DGI2
Cytosine-specific methyltransferase		Neisseria meningitidis
RecBCD enzyme subunit RecB	recB NEIELOOT_00807, NELON_05645	Neisseria elongata subsp. glycolytica ATCC 29315	1189
Localization
Putative periplasmic protein	NMA0295	Neisseria meningitidis serogroup A / serotype 4A (strain DSM 15465 / Z2491)
Trk system potassium uptake protein	trkH HMPREF0602_1456	Neisseria meningitidis ATCC 13091
TonB-dependent receptor	NEISUBOT_05496	Neisseria subflava NJ9703
Hemin transporter	B2G52_06930	Neisseria lactamica
Oligopeptide transport system perme...	oppC NEISICOT_01971	Neisseria sicca ATCC 29256
ABC transporter, ATP-binding protei...	NEISUBOT_03295	Neisseria subflava NJ9703
Efflux transporter, RND family, MFP...	NEIFLAOT_00397	Neisseria flavescens NRL30031/H210
TonB-dependent siderophore receptor	NEIFLAOT_01054	Neisseria flavescens NRL30031/H210
Biological regulation
Uncharacterized protein	NLA_10150	Neisseria lactamica (strain 020-06)
Ribonuclease E	rne NLA_1560	Neisseria lactamica (strain 020-06)
Toxin-antitoxin system, antitoxin c...	NEILACOT_04870	Neisseria lactamica ATCC 23970
Uncharacterized protein	B2G52_07970	Neisseria lactamica
UDP-N-acetylglucosamine 1-carboxyvi...	murA NEIFLAOT_01835	Neisseria flavescens NRL30031/H210
Metabolic process
Pantothenate synthetase (PS) (EC 6.3.2.1) (Pantoate--beta-alanine ligase) (Pantoate-activating enzyme)	panC NMA1089	Neisseria meningitidis serogroup A / serotype 4A (strain DSM 15465 / Z2491)
Adenylate kinase (AK) (EC 2.7.4.3) (ATP-AMP transphosphorylase) (ATP:AMP phosphotransferase) (Adenylate monophosphate kinase)	adk	Neisseria meningitidis
30S ribosomal protein S10	rpsJ	Neisseria gonorrhoeae
Ribonuclease E (RNase E) (EC 3.1.26.12)	rne NLA_1560	Neisseria lactamica (strain 020-06)
Electron transfer flavoprotein alpha-subunit	etfA NLA_20460	Neisseria lactamica (strain 020-06)
Sulfate adenylyltransferase (EC 2.7.7.4)	cysN HMPREF0602_0969	Neisseria meningitidis ATCC 13091
Phenylalanine--tRNA ligase beta subunit (EC 6.1.1.20) (Phenylalanyl-tRNA synthetase beta subunit) (PheRS)	pheT HMPREF0602_1378	Neisseria meningitidis ATCC 13091
Asparaginase (EC 3.5.1.1)	ansB HMPREF0602_0332	Neisseria meningitidis ATCC 13091
Zinc protease	NELON_01275	Neisseria elongata subsp. glycolytica ATCC 29315
Peptidase_M14 domain-containing protein	NELON_06525	Neisseria elongata subsp. glycolytica ATCC 29315
Rho protein (Fragment)	rho	Neisseria lactamica
Glucose-6-phosphate isomerase (EC 5.3.1.9) (Fragment)	pgi2	Neisseria gonorrhoeae
ATP-dependent DNA helicase, RecQ family (EC 3.6.1.-)	NEILACOT_03924	Neisseria lactamica ATCC 23970
Electron transfer flavoprotein FAD-binding domain protein	etfA NEILACOT_05141	Neisseria lactamica ATCC 23970
Disulfide bond formation protein B (Disulfide oxidoreductase)	dsbB HMPREF3052_09655	Neisseria sp. HMSC056A03
Cytosine-specific methyltransferase (EC 2.1.1.37)	NGK_0932	Neisseria gonorrhoeae (strain NCCP11945)
Glutamine--tRNA ligase (EC 6.1.1.18) (Glutaminyl-tRNA synthetase) (GlnRS)	glnS NEIMUCOT_04402	Neisseria mucosa ATCC 25996
Histidinol-phosphate aminotransferase (EC 2.6.1.9) (Imidazole acetol-phosphate transaminase)	hisC NEISICOT_00010	Neisseria sicca ATCC 29256
Epoxyqueuosine reductase QueH (EC 1.17.99.6) (Queuosine biosynthesis protein QueH)	queH NEISICOT_02620	Neisseria sicca ATCC 29256
2Fe-2S ferredoxin	fdx NEIFLAOT_00145	Neisseria flavescens NRL30031/H210
tRNA N6-adenosine threonylcarbamoyltransferase (EC 2.3.1.234) (N6-L-threonylcarbamoyladenine synthase) (t(6)A synthase) (t(6)A37 threonylcarbamoyladenosine biosynthesis protein TsaD) (tRNA threonylcarbamoyladenosine biosynthesis protein TsaD)	tsaD NEICINOT_03999	Neisseria cinerea ATCC 14685
ATP-dependent Clp protease ATP-binding subunit ClpA	clpA NEICINOT_03002	Neisseria cinerea ATCC 14685
4-hydroxyphenylacetate 3-monooxygenase reductase component	hpaC NEIMUCOT_05614	Neisseria mucosa ATCC 25996
Aspartate racemase (EC 5.1.1.13)	NEIMUCOT_04883	Neisseria mucosa ATCC 25996
Sulfite reductase [NADPH] hemoprotein beta-component (SiR-HP) (SiRHP) (EC 1.8.1.2)	cysI HMPREF0602_0971	Neisseria meningitidis ATCC 13091
Cytosine-specific methyltransferase (EC 2.1.1.37)	haeIIIM_1 E8M63_04610 WHOM_00558 WHOM_00838C	Neisseria gonorrhoeae
UDP-N-acetylglucosamine 1-carboxyvinyltransferase (EC 2.5.1.7) (Enoylpyruvate transferase) (UDP-N-acetylglucosamine enolpyruvyl transferase) (EPT)	murA NEIFLAOT_01835	Neisseria flavescens NRL30031/H210
Pantothenate synthetase (PS) (EC 6.3.2.1) (Pantoate--beta-alanine ligase) (Pantoate-activating enzyme)	panC ERS040961_00014 GJE05_02765 NCTC8249_00899 NMA510612_1206	Neisseria meningitidis
Glutamate 5-kinase (EC 2.7.2.11) (Gamma-glutamyl kinase) (GK)	proB NGMG_01268	Neisseria gonorrhoeae DGI2
Leucine carboxyl methyltransferase	HMPREF1051_3108	Neisseria sicca VK64
Cytosine-specific methyltransferase (EC 2.1.1.37)	NGMG_01293	Neisseria gonorrhoeae DGI2
Acetyl-CoA hydrolase (Succinate CoA transferase) (EC 2.8.3.-)	NEIELOOT_01572 NELON_04155	Neisseria elongata subsp. glycolytica ATCC 29315
Cytosine-specific methyltransferase (EC 2.1.1.37)		Neisseria meningitidis
RecBCD enzyme subunit RecB (EC 3.1.11.5) (Exonuclease V subunit RecB) (ExoV subunit RecB) (Helicase/nuclease RecBCD subunit RecB)	recB NEIELOOT_00807 NELON_05645	Neisseria elongata subsp. glycolytica ATCC 29315

## Sheet: Sheet4_Down-regulated at 0ºC
Protein functional category/Protein name	Gene names	Organism
Phosphorelay sensor kinase activity
HPr kinase/phosphorylase	hprK NGK_0462	Neisseria gonorrhoeae (strain NCCP11945)
HPr kinase/phosphorylase	hprK NGO0314	Neisseria gonorrhoeae (strain ATCC 700825 / FA 1090)
HPr kinase/phosphorylase	hprK E8M63_00905, WHOF_00269, WHOF_00336, WHOM_00158, WHOM_00404	Neisseria gonorrhoeae
HPr kinase/phosphorylase	hprK NGMG_00162	Neisseria gonorrhoeae DGI2
Structural constituent of ribosome
50S ribosomal protein L7/L12	rplL NMCC_2014	Neisseria meningitidis serogroup C (strain 053442)
50S ribosomal protein L7/L12	rplL NMA0143	Neisseria meningitidis serogroup A / serotype 4A (strain DSM 15465 / Z2491)
50S ribosomal protein L7/L12	rplL NMB0131	Neisseria meningitidis serogroup B (strain MC58)
50S ribosomal protein L7/L12	rplL NMC0122	Neisseria meningitidis serogroup C / serotype 2a (strain ATCC 700532 / DSM 15464 / FAM18)
50S ribosomal protein L7/L12	rplL NMBH4476_0128 NMH_0346	Neisseria meningitidis serogroup B / serotype 15 (strain H44/76)
50S ribosomal protein L9	rplI	Neisseria gonorrhoeae
30S ribosomal protein S6	rpsF NMCC_1238	Neisseria meningitidis serogroup C (strain 053442)
30S ribosomal protein S6	rpsF NMC1260	Neisseria meningitidis serogroup C / serotype 2a (strain ATCC 700532 / DSM 15464 / FAM18)
30S ribosomal protein S2	rpsB NMB2101	Neisseria meningitidis serogroup B (strain MC58)
50S ribosomal protein L17	rplQ NMCC_1983	Neisseria meningitidis serogroup C (strain 053442)
50S ribosomal protein L11	rplK NGO1855	Neisseria gonorrhoeae (strain ATCC 700825 / FA 1090)
50S ribosomal protein L11	rplK NGK_2416	Neisseria gonorrhoeae (strain NCCP11945)
50S ribosomal protein L17	rplQ NMB0169	Neisseria meningitidis serogroup B (strain MC58)
30S ribosomal protein S6	rpsF NMA1537	Neisseria meningitidis serogroup A / serotype 4A (strain DSM 15465 / Z2491)
30S ribosomal protein S2	rpsB NMA0328	Neisseria meningitidis serogroup A / serotype 4A (strain DSM 15465 / Z2491)
30S ribosomal protein S6	rpsF NMO_1163	Neisseria meningitidis (strain alpha14)
50S ribosomal protein L7/L12	rplL NMO_1907	Neisseria meningitidis (strain alpha14)
50S ribosomal protein L7/L12	rplL	Neisseria meningitidis serogroup B
50S ribosomal protein L1	rplA HMPREF0602_2213	Neisseria meningitidis ATCC 13091
50S ribosomal protein L7/L12	rplL N875_07200	Neisseria meningitidis LNP21362
30S ribosomal protein S2	rpsB NMH_2112	Neisseria meningitidis serogroup B / serotype 15 (strain H44/76)
50S ribosomal protein L7/L12	rplL NMEN2795_0154	Neisseria meningitidis NM2795
30S ribosomal protein S6	rpsF NMBB_1462	Neisseria meningitidis serogroup B (strain alpha710)
50S ribosomal protein L7/L12	rplL NMBB_0135	Neisseria meningitidis serogroup B (strain alpha710)
30S ribosomal protein S6	rpsF NMH_1754	Neisseria meningitidis serogroup B / serotype 15 (strain H44/76)
30S ribosomal protein S6	rpsF	Neisseria meningitidis serogroup B
50S ribosomal protein L17	rplQ N875_07390	Neisseria meningitidis LNP21362
30S ribosomal protein S6	rpsF N875_00370	Neisseria meningitidis LNP21362
30S ribosomal protein S1	rpsA M0579_02155	Neisseria meningitidis M0579
50S ribosomal protein L7/L12	rplL M0579_00862	Neisseria meningitidis M0579
50S ribosomal protein L7/L12	rplL HMPREF0602_2215	Neisseria meningitidis ATCC 13091
30S ribosomal protein S6	rpsF HMPREF0602_0793	Neisseria meningitidis ATCC 13091
50S ribosomal protein L7/L12	rplL A6J47_011605 A6J53_03955 B1A92_08815 COH52_00895 COI09_03195 ERS040961_01547 ERS514851_00475 GJE05_09075 GQF23_08980 I7J91_01225 JY21_01425 NCTC8554_01631 NMA510612_0154	Neisseria meningitidis
30S ribosomal protein S6	rpsF A6J47_005240 A6J53_12140 B1A92_00935 CNQ34_10045 COH52_00380 ERS514851_00745 GJE05_04980 GQF23_02430 I7J91_04165 JY21_05085 NCTC8249_01314 NCTC8554_00221	Neisseria meningitidis
30S ribosomal protein S2	rpsB A6J53_02710 B1A92_09145 ERS040961_01637 GQF23_01340 I7J91_03700 NCTC8554_01423	Neisseria meningitidis
50S ribosomal protein L11	rplK NGMG_01904	Neisseria gonorrhoeae DGI2
50S ribosomal protein L17	rplQ B1A92_02185 COI09_03390 GQF23_03015	Neisseria meningitidis
50S ribosomal protein L11	rplK E8M63_02560 WHOF_00518 WHOF_02157C WHOM_01882 WHOM_02153	Neisseria gonorrhoeae
Catalytic activity
DNA ligase (EC 6.5.1.2) (Polydeoxyribonucleotide synthase [NAD(+)])	ligA NMCC_0619	Neisseria meningitidis serogroup C (strain 053442)
DNA ligase (EC 6.5.1.2) (Polydeoxyribonucleotide synthase [NAD(+)])	ligA NMB0666	Neisseria meningitidis serogroup B (strain MC58)
HPr kinase/phosphorylase (HPrK/P) (EC 2.7.11.-) (EC 2.7.4.-) (HPr(Ser) kinase/phosphorylase)	hprK NGK_0462	Neisseria gonorrhoeae (strain NCCP11945)
Na(+)-translocating NADH-quinone reductase subunit F (Na(+)-NQR subunit F) (Na(+)-translocating NQR subunit F) (EC 7.2.1.1) (NQR complex subunit F) (NQR-1 subunit F)	nqrF NMC0505	Neisseria meningitidis serogroup C / serotype 2a (strain ATCC 700532 / DSM 15464 / FAM18)
HPr kinase/phosphorylase (HPrK/P) (EC 2.7.11.-) (EC 2.7.4.-) (HPr(Ser) kinase/phosphorylase)	hprK NGO0314	Neisseria gonorrhoeae (strain ATCC 700825 / FA 1090)
Na(+)-translocating NADH-quinone reductase subunit F (Na(+)-NQR subunit F) (Na(+)-translocating NQR subunit F) (EC 7.2.1.1) (NQR complex subunit F) (NQR-1 subunit F)	nqrF NMCC_0510	Neisseria meningitidis serogroup C (strain 053442)
Glucose-6-phosphate isomerase 1 (GPI 1) (EC 5.3.1.9) (Phosphoglucose isomerase 1) (PGI 1) (Phosphohexose isomerase 1) (PHI 1)	pgi1 NMB1388	Neisseria meningitidis serogroup B (strain MC58)
Glucokinase (EC 2.7.1.2) (Glucose kinase)	glk NGO0717	Neisseria gonorrhoeae (strain ATCC 700825 / FA 1090)
Ornithine carbamoyltransferase (OTCase) (EC 2.1.3.3) (Fragment)	argF	Neisseria cinerea
Phospho-N-acetylmuramoyl-pentapeptide-transferase (EC 2.7.8.13) (UDP-MurNAc-pentapeptide phosphotransferase)	mraY NMA2066	Neisseria meningitidis serogroup A / serotype 4A (strain DSM 15465 / Z2491)
D-glycero-beta-D-manno-heptose-1,7-bisphosphate 7-phosphatase (EC 3.1.3.82) (D,D-heptose 1,7-bisphosphate phosphatase) (HBP phosphatase)	gmhB NMA0405	Neisseria meningitidis serogroup A / serotype 4A (strain DSM 15465 / Z2491)
ATP synthase subunit alpha (EC 7.1.2.2) (ATP synthase F1 sector subunit alpha) (F-ATPase subunit alpha)	atpA NGO2148	Neisseria gonorrhoeae (strain ATCC 700825 / FA 1090)
Elongation factor G (EF-G)	fusA NMCC_2009	Neisseria meningitidis serogroup C (strain 053442)
Elongation factor G (EF-G)	fusA NMA0135	Neisseria meningitidis serogroup A / serotype 4A (strain DSM 15465 / Z2491)
Elongation factor G (EF-G)	fusA NMC0127	Neisseria meningitidis serogroup C / serotype 2a (strain ATCC 700532 / DSM 15464 / FAM18)
Na(+)-translocating NADH-quinone reductase subunit F (Na(+)-NQR subunit F) (Na(+)-translocating NQR subunit F) (EC 7.2.1.1) (NQR complex subunit F) (NQR-1 subunit F)	nqrF NMA0747	Neisseria meningitidis serogroup A / serotype 4A (strain DSM 15465 / Z2491)
N-(5'-phosphoribosyl)anthranilate isomerase (PRAI) (EC 5.3.1.24)	trpF NMB0688	Neisseria meningitidis serogroup B (strain MC58)
Nucleoside diphosphate kinase (NDK) (NDP kinase) (EC 2.7.4.6) (Nucleoside-2-P kinase)	ndk NMA1521	Neisseria meningitidis serogroup A / serotype 4A (strain DSM 15465 / Z2491)
Nucleoside diphosphate kinase (NDK) (NDP kinase) (EC 2.7.4.6) (Nucleoside-2-P kinase)	ndk NMB1307	Neisseria meningitidis serogroup B (strain MC58)
Nucleoside diphosphate kinase (NDK) (NDP kinase) (EC 2.7.4.6) (Nucleoside-2-P kinase)	ndk NMC1244	Neisseria meningitidis serogroup C / serotype 2a (strain ATCC 700532 / DSM 15464 / FAM18)
Uncharacterized protein	NMB1951	Neisseria meningitidis serogroup B (strain MC58)
ThiF protein	thiF NMB2062	Neisseria meningitidis serogroup B (strain MC58)
Nucleoside diphosphate kinase (NDK) (NDP kinase) (EC 2.7.4.6) (Nucleoside-2-P kinase)	ndk NMO_1148	Neisseria meningitidis (strain alpha14)
Glutaredoxin 2	grxB NLA_5390	Neisseria lactamica (strain 020-06)
Putative oxidoreductase	NLA_7540	Neisseria lactamica (strain 020-06)
Coenzyme A biosynthesis bifunctional protein CoaBC (DNA/pantothenate metabolism flavoprotein) (Phosphopantothenoylcysteine synthetase/decarboxylase) (PPCS-PPCDC) [Includes: Phosphopantothenoylcysteine decarboxylase (PPC decarboxylase) (PPC-DC) (EC 4.1.1.36) (CoaC); Phosphopantothenate--cysteine ligase (EC 6.3.2.5) (CoaB) (Phosphopantothenoylcysteine synthetase) (PPC synthetase) (PPC-S)]	coaBC NLA_6260	Neisseria lactamica (strain 020-06)
DNA polymerase III subunit delta	holB COI09_02745	Neisseria meningitidis
Cell division protein FtsK	NGK_1328	Neisseria gonorrhoeae (strain NCCP11945)
Copper-exporting ATPase (EC 3.6.3.4)	NEIELOOT_00186	Neisseria elongata subsp. glycolytica ATCC 29315
Isoleucine--tRNA ligase (EC 6.1.1.5) (Isoleucyl-tRNA synthetase) (IleRS)	ileS NELON_10880	Neisseria elongata subsp. glycolytica ATCC 29315
23S rRNA (Uracil-5-)-methyltransferase RumA (EC 2.1.1.-)	rumA NEIELOOT_00328	Neisseria elongata subsp. glycolytica ATCC 29315
Carbamoyl-phosphate synthase small chain (EC 6.3.5.5) (Carbamoyl-phosphate synthetase glutamine chain)	carA COI09_00845	Neisseria meningitidis
Putative acyltransferase	NMA0662	Neisseria meningitidis serogroup A / serotype 4A (strain DSM 15465 / Z2491)
Na(+)-translocating NADH-quinone reductase subunit F (Na(+)-NQR subunit F) (Na(+)-translocating NQR subunit F) (EC 7.2.1.1) (NQR complex subunit F) (NQR-1 subunit F)	nqrF NMO_0447	Neisseria meningitidis (strain alpha14)
Elongation factor G (EF-G)	fusA NMO_1900	Neisseria meningitidis (strain alpha14)
Phospho-N-acetylmuramoyl-pentapeptide-transferase (EC 2.7.8.13) (UDP-MurNAc-pentapeptide phosphotransferase)	mraY NMO_1622	Neisseria meningitidis (strain alpha14)
Putative signal peptide peptidase SppA, 36K type	NEICINOT_04892	Neisseria cinerea ATCC 14685
Bifunctional chorismate mutase/prephenate dehydratase (EC 4.2.1.51) (EC 5.4.99.5) (Chorismate mutase-prephenate dehydratase) (p-protein)	HMPREF3107_10120	Neisseria sp. HMSC31F04
Phospho-N-acetylmuramoyl-pentapeptide-transferase (EC 2.7.8.13) (UDP-MurNAc-pentapeptide phosphotransferase)	mraY	Neisseria meningitidis serogroup B
Nucleoside diphosphate kinase (NDK) (NDP kinase) (EC 2.7.4.6) (Nucleoside-2-P kinase)	ndk	Neisseria meningitidis serogroup B
D,D-heptose 1,7-bisphosphate phosphatase (EC 3.1.3.-)		Neisseria meningitidis serogroup B
Murein hydrolase transporter LrgA	HMPREF3107_09040	Neisseria sp. HMSC31F04
EtfB protein	COI09_09565	Neisseria meningitidis
Methyltransf_11 domain-containing protein	NEIPOLOT_01527	Neisseria polysaccharea ATCC 43768
Aconitate hydratase B (EC 4.2.1.3) (EC 4.2.1.99) (2-methylisocitrate dehydratase)	acnB NMCC_1475	Neisseria meningitidis serogroup C (strain 053442)
PHP domain-containing protein	CNQ34_06340	Neisseria meningitidis
Succinate--CoA ligase [ADP-forming] subunit alpha (EC 6.2.1.5) (Succinyl-CoA synthetase subunit alpha) (SCS-alpha)	sucD HMPREF0602_1150	Neisseria meningitidis ATCC 13091
DNA ligase (EC 6.5.1.2) (Polydeoxyribonucleotide synthase [NAD(+)])	ligA HMPREF0602_1450	Neisseria meningitidis ATCC 13091
Nucleoside diphosphate kinase (NDK) (NDP kinase) (EC 2.7.4.6) (Nucleoside-2-P kinase)	ndk HMPREF0602_0813	Neisseria meningitidis ATCC 13091
tRNA modification GTPase MnmE (EC 3.6.-.-)	mnmE trmE HMPREF0602_1893	Neisseria meningitidis ATCC 13091
D,D-heptose 1,7-bisphosphate phosphatase (EC 3.1.3.-)	gmhB HMPREF0602_1947	Neisseria meningitidis ATCC 13091
5-methyltetrahydropteroyltriglutamate--homocysteine methyltransferase (EC 2.1.1.14) (Cobalamin-independent methionine synthase) (Methionine synthase, vitamin-B12 independent isozyme)	metE HMPREF0602_1167	Neisseria meningitidis ATCC 13091
Cysteine desulfurase IscS (EC 2.8.1.7)	iscS HMPREF0602_0721	Neisseria meningitidis ATCC 13091
50S ribosomal subunit assembly factor BipA (EC 3.6.5.-) (GTP-binding protein BipA)	typA bipA HMPREF0602_0962	Neisseria meningitidis ATCC 13091
Na(+)-translocating NADH-quinone reductase subunit F (Na(+)-NQR subunit F) (Na(+)-translocating NQR subunit F) (EC 7.2.1.1) (NQR complex subunit F) (NQR-1 subunit F)	nqrF HMPREF0602_1562	Neisseria meningitidis ATCC 13091
Aconitate hydratase B (EC 4.2.1.3) (EC 4.2.1.99) (2-methylisocitrate dehydratase)	acnB HMPREF0602_0508	Neisseria meningitidis ATCC 13091
Inosine-5'-monophosphate dehydrogenase (IMP dehydrogenase) (IMPD) (IMPDH) (EC 1.1.1.205)	guaB HMPREF0602_0959	Neisseria meningitidis ATCC 13091
GMP synthase [glutamine-hydrolyzing] (EC 6.3.5.2) (GMP synthetase) (Glutamine amidotransferase)	guaA HMPREF0602_1811	Neisseria meningitidis ATCC 13091
GTPase Obg (EC 3.6.5.-) (GTP-binding protein Obg)	cgtA obg HMPREF0602_2012	Neisseria meningitidis ATCC 13091
Inosine-5'-monophosphate dehydrogenase (IMP dehydrogenase) (IMPD) (IMPDH) (EC 1.1.1.205)	guaB N875_01020	Neisseria meningitidis LNP21362
Elongation factor G (EF-G)	fusA M0579_00854	Neisseria meningitidis M0579
Aspartyl-tRNA amidotransferase subunit B	N875_05430	Neisseria meningitidis LNP21362
Aconitate hydratase B (EC 4.2.1.3) (EC 4.2.1.99) (2-methylisocitrate dehydratase)	N875_10130	Neisseria meningitidis LNP21362
Na(+)-translocating NADH-quinone reductase subunit C (Na(+)-NQR subunit C) (Na(+)-translocating NQR subunit C) (EC 7.2.1.1) (NQR complex subunit C) (NQR-1 subunit C)	nqrC M0579_01457	Neisseria meningitidis M0579
N-(5'-phosphoribosyl)anthranilate isomerase (PRAI) (EC 5.3.1.24)	trpF N875_03580	Neisseria meningitidis LNP21362
NADH-quinone oxidoreductase subunit F (EC 7.1.1.-)	NELON_09010	Neisseria elongata subsp. glycolytica ATCC 29315
Murein hydrolase transporter LrgA	NELON_11505	Neisseria elongata subsp. glycolytica ATCC 29315
NAD kinase (EC 2.7.1.23) (ATP-dependent NAD kinase)	nadK NELON_04720	Neisseria elongata subsp. glycolytica ATCC 29315
UDP-N-acetylenolpyruvoylglucosamine reductase (EC 1.3.1.98) (UDP-N-acetylmuramate dehydrogenase)	murB NEISUBOT_04331	Neisseria subflava NJ9703
Glucose-6-phosphate isomerase (GPI) (EC 5.3.1.9) (Phosphoglucose isomerase) (PGI) (Phosphohexose isomerase) (PHI)	pgi NMH_1837	Neisseria meningitidis serogroup B / serotype 15 (strain H44/76)
DNA ligase (EC 6.5.1.2) (Polydeoxyribonucleotide synthase [NAD(+)])	ligA NMH_2274	Neisseria meningitidis serogroup B / serotype 15 (strain H44/76)
Molybdopterin biosynthesis protein moeB	NMH_2067	Neisseria meningitidis serogroup B / serotype 15 (strain H44/76)
Inosine-5'-monophosphate dehydrogenase (IMP dehydrogenase) (IMPD) (IMPDH) (EC 1.1.1.205)	guaB NMH_1089	Neisseria meningitidis serogroup B / serotype 15 (strain H44/76)
Acetyltransferase, GNAT family	NEISUBOT_03472	Neisseria subflava NJ9703
N-(5'-phosphoribosyl)anthranilate isomerase (PRAI) (EC 5.3.1.24)	trpF NMH_2305	Neisseria meningitidis serogroup B / serotype 15 (strain H44/76)
Hydroxyacylglutathione hydrolase (EC 3.1.2.6) (Glyoxalase II) (Glx II)	gloB B2G52_03235	Neisseria lactamica
Acetylglutamate kinase (EC 2.7.2.8) (N-acetyl-L-glutamate 5-phosphotransferase) (NAG kinase) (NAGK)	argB NEILACOT_03426	Neisseria lactamica ATCC 23970
Phosphoenolpyruvate synthase (PEP synthase) (EC 2.7.9.2) (Pyruvate, water dikinase)	ppsA NEILACOT_04955	Neisseria lactamica ATCC 23970
Elongation factor G (EF-G)	fusA NMEN2795_0161	Neisseria meningitidis NM2795
Acetyl-coenzyme A carboxylase carboxyl transferase subunit beta (ACCase subunit beta) (Acetyl-CoA carboxylase carboxyltransferase subunit beta) (EC 2.1.3.15)	accD NEILACOT_04515	Neisseria lactamica ATCC 23970
Na(+)-translocating NADH-quinone reductase subunit C (Na(+)-NQR subunit C) (Na(+)-translocating NQR subunit C) (EC 7.2.1.1) (NQR complex subunit C) (NQR-1 subunit C)	nqrC NMBB_0625	Neisseria meningitidis serogroup B (strain alpha710)
Elongation factor G (EF-G)	fusA NMBB_0143	Neisseria meningitidis serogroup B (strain alpha710)
Ferrochelatase (EC 4.99.1.1) (Heme synthase) (Protoheme ferro-lyase)	hemH NMBB_0812	Neisseria meningitidis serogroup B (strain alpha710)
D,D-heptose 1,7-bisphosphate phosphatase (EC 3.1.3.-)	NMBB_2329	Neisseria meningitidis serogroup B (strain alpha710)
Aconitate hydratase B (EC 4.2.1.3) (EC 4.2.1.99) (2-methylisocitrate dehydratase)	NMBB_1801	Neisseria meningitidis serogroup B (strain alpha710)
Trigger factor (TF) (EC 5.2.1.8) (PPIase)	tig NELON_08840	Neisseria elongata subsp. glycolytica ATCC 29315
Bifunctional chorismate mutase/prephenate dehydratase (EC 4.2.1.51) (EC 5.4.99.5) (Chorismate mutase-prephenate dehydratase) (p-protein)	NELON_07990	Neisseria elongata subsp. glycolytica ATCC 29315
Glucose-6-phosphate isomerase (GPI) (EC 5.3.1.9) (Phosphoglucose isomerase) (PGI) (Phosphohexose isomerase) (PHI)	pgi N875_00020	Neisseria meningitidis LNP21362
Histidine triad domain protein	NEIMUCOT_04185	Neisseria mucosa ATCC 25996
Na(+)-translocating NADH-quinone reductase subunit C (Na(+)-NQR subunit C) (Na(+)-translocating NQR subunit C) (EC 7.2.1.1) (NQR complex subunit C) (NQR-1 subunit C)	nqrC NEIMUCOT_03833	Neisseria mucosa ATCC 25996
Homoserine kinase (HK) (HSK) (EC 2.7.1.39)	thrB NEIMUCOT_06116	Neisseria mucosa ATCC 25996
5-formyltetrahydrofolate cyclo-ligase (EC 6.3.3.2)	NEIMUCOT_04051	Neisseria mucosa ATCC 25996
Pyruvate formate-lyase-activating enzyme (EC 1.97.1.4)	pflA NEIMUCOT_04790	Neisseria mucosa ATCC 25996
50S ribosomal subunit assembly factor BipA (EC 3.6.5.-) (GTP-binding protein BipA)	typA bipA NMC1099	Neisseria meningitidis serogroup C / serotype 2a (strain ATCC 700532 / DSM 15464 / FAM18)
Probable peptidoglycan D,D-transpeptidase PenA (EC 3.4.16.4) (Penicillin-binding protein 2) (PBP-2)	penA	Neisseria perflava
Lipid A biosynthesis (KDO)2-(Lauroyl)-lipid IVA acyltransferase	NEISICOT_01331	Neisseria sicca ATCC 29256
PPIC-type PPIASE domain protein	NEISICOT_01997	Neisseria sicca ATCC 29256
Transposase	NEISICOT_02828	Neisseria sicca ATCC 29256
Histidine--tRNA ligase (EC 6.1.1.21) (Histidyl-tRNA synthetase) (HisRS)	hisS NEISICOT_00181	Neisseria sicca ATCC 29256
Carbonate dehydratase (EC 4.2.1.1)	cah NEISICOT_03051	Neisseria sicca ATCC 29256
Hydrolase, alpha/beta domain protein	NEIFLAOT_01613	Neisseria flavescens NRL30031/H210
HpaII restriction endonuclease	NEIFLAOT_01355	Neisseria flavescens NRL30031/H210
Glucose-6-phosphate isomerase (GPI) (EC 5.3.1.9) (Phosphoglucose isomerase) (PGI) (Phosphohexose isomerase) (PHI)	pgi NEIFLAOT_00035	Neisseria flavescens NRL30031/H210
Inosine-5'-monophosphate dehydrogenase (IMP dehydrogenase) (IMPD) (IMPDH) (EC 1.1.1.205)	guaB COI09_04770 JY21_04910 NCTC8249_01165	Neisseria meningitidis
Nucleoside diphosphate kinase (NDK) (NDP kinase) (EC 2.7.4.6) (Nucleoside-2-P kinase)	ndk NMH_1734	Neisseria meningitidis serogroup B / serotype 15 (strain H44/76)
Inosine-5'-monophosphate dehydrogenase (IMP dehydrogenase) (IMPD) (IMPDH) (EC 1.1.1.205)	guaB NMB1201	Neisseria meningitidis serogroup B (strain MC58)
Inosine-5'-monophosphate dehydrogenase (IMP dehydrogenase) (IMPD) (IMPDH) (EC 1.1.1.205)	guaB NMEN2795_1210	Neisseria meningitidis NM2795
GTPase HflX (GTP-binding protein HflX)	hflX NMA1445	Neisseria meningitidis serogroup A / serotype 4A (strain DSM 15465 / Z2491)
DNA topoisomerase 4 subunit A (EC 5.6.2.2) (Topoisomerase IV subunit A)	parC NMA1802	Neisseria meningitidis serogroup A / serotype 4A (strain DSM 15465 / Z2491)
D,D-heptose 1,7-bisphosphate phosphatase (EC 3.1.3.-)	gmhB NMEN2795_1989	Neisseria meningitidis NM2795
Acyltransferase	NEICINOT_04754	Neisseria cinerea ATCC 14685
Chaperonin GroEL (EC 5.6.1.7) (60 kDa chaperonin) (Chaperonin-60) (Cpn60)	groL groEL NEICINOT_05129	Neisseria cinerea ATCC 14685
DNA-3-methyladenine glycosylase I (EC 3.2.2.20)	tag NEICINOT_04724	Neisseria cinerea ATCC 14685
D-alanyl-D-alanine carboxypeptidase/D-alanyl-D-alanine-endopeptidase (EC 3.4.16.4)	dacB NEICINOT_03994	Neisseria cinerea ATCC 14685
Nucleoside diphosphate kinase (NDK) (NDP kinase) (EC 2.7.4.6) (Nucleoside-2-P kinase)	ndk N875_00450	Neisseria meningitidis LNP21362
Adenylyltransferase	N875_06075	Neisseria meningitidis LNP21362
Ferrochelatase (EC 4.99.1.1) (Heme synthase) (Protoheme ferro-lyase)	hemH M0579_01625	Neisseria meningitidis M0579
D,D-heptose 1,7-bisphosphate phosphatase (EC 3.1.3.-)	gmhB M0579_01132	Neisseria meningitidis M0579
Peptidase, M61 family (EC 3.4.11.-)	NEIMUCOT_04269	Neisseria mucosa ATCC 25996
Electron transport complex, RnfABCDGE type, B subunit	rnfB HMPREF0602_2303	Neisseria meningitidis ATCC 13091
Chromosome partition protein Smc	smc HMPREF0602_1585	Neisseria meningitidis ATCC 13091
ATP synthase subunit beta (EC 7.1.2.2) (ATP synthase F1 sector subunit beta) (F-ATPase subunit beta)	atpD HMPREF0602_1826	Neisseria meningitidis ATCC 13091
Arginine--tRNA ligase (EC 6.1.1.19) (Arginyl-tRNA synthetase) (ArgRS)	argS HMPREF0602_0577	Neisseria meningitidis ATCC 13091
Elongation factor G (EF-G)	fusA HMPREF0602_2223	Neisseria meningitidis ATCC 13091
2,3-bisphosphoglycerate-dependent phosphoglycerate mutase (BPG-dependent PGAM) (PGAM) (Phosphoglyceromutase) (dPGM) (EC 5.4.2.11)	gpm gpmA HMPREF0602_0475	Neisseria meningitidis ATCC 13091
Phospho-N-acetylmuramoyl-pentapeptide-transferase (EC 2.7.8.13) (UDP-MurNAc-pentapeptide phosphotransferase)	mraY HMPREF0602_0189	Neisseria meningitidis ATCC 13091
Putative signal peptide peptidase SppA, 36K type	HMPREF0602_2052	Neisseria meningitidis ATCC 13091
Chaperone protein DnaK (HSP70) (Heat shock 70 kDa protein) (Heat shock protein 70)	dnaK HMPREF0602_1574	Neisseria meningitidis ATCC 13091
1-(5-phosphoribosyl)-5-[(5-phosphoribosylamino)methylideneamino] imidazole-4-carboxamide isomerase (EC 5.3.1.16) (Phosphoribosylformimino-5-aminoimidazole carboxamide ribotide isomerase)	hisA HMPREF0602_1488	Neisseria meningitidis ATCC 13091
Acetyltransferase, GNAT family	HMPREF0602_2090	Neisseria meningitidis ATCC 13091
Gamma-glutamyl-gamma-aminobutyraldehyde dehydrogenase	HMPREF3277_12600	Neisseria sp. HMSC70E02
Aspartyl/glutamyl-tRNA(Asn/Gln) amidotransferase subunit C (Asp/Glu-ADT subunit C) (EC 6.3.5.-)	gatC HMPREF3277_00870	Neisseria sp. HMSC70E02
ATP synthase subunit b (ATP synthase F(0) sector subunit b) (ATPase subunit I) (F-type ATPase subunit b) (F-ATPase subunit b)	atpF TV01_1169 TW90_1196	Neisseria flavescens
ATP synthase subunit alpha (EC 7.1.2.2) (ATP synthase F1 sector subunit alpha) (F-ATPase subunit alpha)	atpA E8M63_03740 WHOF_00455 WHOF_02500 WHOM_00280 WHOM_02356	Neisseria gonorrhoeae
HPr kinase/phosphorylase (HPrK/P) (EC 2.7.11.-) (EC 2.7.4.-) (HPr(Ser) kinase/phosphorylase)	hprK E8M63_00905 WHOF_00269 WHOF_00336 WHOM_00158 WHOM_00404	Neisseria gonorrhoeae
Lipid-A-disaccharide synthase (EC 2.4.1.182)	lpxB NEIFLAOT_02105	Neisseria flavescens NRL30031/H210
Peptidoglycan lytic exotransglycosylase (EC 4.2.2.n1) (Murein hydrolase A)	NEIFLAOT_02404	Neisseria flavescens NRL30031/H210
Ribosomal RNA small subunit methyltransferase J (EC 2.1.1.242) (16S rRNA m2G1516 methyltransferase) (rRNA (guanine-N(2)-)-methyltransferase)	rsmJ NEIFLAOT_00752	Neisseria flavescens NRL30031/H210
Type III restriction enzyme, res subunit	NEIFLAOT_00567	Neisseria flavescens NRL30031/H210
MBOAT family protein	NEIFLAOT_02422	Neisseria flavescens NRL30031/H210
Aldehyde-alcohol dehydrogenase	NEIFLAOT_01948	Neisseria flavescens NRL30031/H210
D,D-heptose 1,7-bisphosphate phosphatase (EC 3.1.3.-)	gmhB COH52_11340 COI09_03795 ERS040961_01449 GQF23_08450 I7J91_08940 JY21_08055	Neisseria meningitidis
Phospho-N-acetylmuramoyl-pentapeptide-transferase (EC 2.7.8.13) (UDP-MurNAc-pentapeptide phosphotransferase)	mraY CNQ34_01475 GQF23_07245 I7J91_02305	Neisseria meningitidis
DNA (cytosine-5-)-methyltransferase (EC 2.1.1.37)	A6J47_001975 CNQ34_08010	Neisseria meningitidis
Aldehyde dehydrogenase (NAD) family protein (EC 1.2.1.-)	HMPREF1051_0881	Neisseria sicca VK64
HPr kinase/phosphorylase (HPrK/P) (EC 2.7.11.-) (EC 2.7.4.-) (HPr(Ser) kinase/phosphorylase)	hprK NGMG_00162	Neisseria gonorrhoeae DGI2
Aspartyl/glutamyl-tRNA(Asn/Gln) amidotransferase subunit C (Asp/Glu-ADT subunit C) (EC 6.3.5.-)	gatC HMPREF1051_2037	Neisseria sicca VK64
ATP synthase subunit alpha (EC 7.1.2.2) (ATP synthase F1 sector subunit alpha) (F-ATPase subunit alpha)	atpA NGMG_00539	Neisseria gonorrhoeae DGI2
Elongation factor G (EF-G)	fusA A6J47_011635 B1A92_08785 CNQ34_04755 COH52_00930 ERS514851_00470 GJE05_09040 I7J91_01260 JY21_01390	Neisseria meningitidis
Endolytic murein transglycosylase (EC 4.2.2.-) (Peptidoglycan polymerization terminase)	mltG HMPREF1051_2756	Neisseria sicca VK64
Phosphoserine phosphatase (EC 3.1.3.3) (O-phosphoserine phosphohydrolase)	serB HMPREF1051_1986	Neisseria sicca VK64
pre-crRNA processing endonuclease (EC 3.1.-.-)	cas5 HMPREF1051_1282	Neisseria sicca VK64
Na(+)-translocating NADH-quinone reductase subunit F (Na(+)-NQR subunit F) (Na(+)-translocating NQR subunit F) (EC 7.2.1.1) (NQR complex subunit F) (NQR-1 subunit F)	nqrF A6J47_000965 B1A92_04845 CNQ34_07010 ERS514851_01699 NMA510612_0844	Neisseria meningitidis
Nucleoside diphosphate kinase (NDK) (NDP kinase) (EC 2.7.4.6) (Nucleoside-2-P kinase)	ndk A6J47_005155 A6J53_12055 B1A92_00850 CNQ34_10130 ERS040961_00355 ERS514851_00758 GQF23_02515 I7J91_04085 JY21_05160 NCTC8554_00234 NMA510612_1681	Neisseria meningitidis
Exopolyphosphatase (EC 3.6.1.11)	ppx NEIELOOT_00438 NELON_06635	Neisseria elongata subsp. glycolytica ATCC 29315
1-(5-phosphoribosyl)-5-[(5-phosphoribosylamino)methylideneamino] imidazole-4-carboxamide isomerase (EC 5.3.1.16) (Phosphoribosylformimino-5-aminoimidazole carboxamide ribotide isomerase)	hisA A6J47_001345 CNQ34_07395	Neisseria meningitidis
Acetyltransferase, GNAT family	NEIFLAOT_00057	Neisseria flavescens NRL30031/H210
1,4-alpha-glucan branching enzyme GlgB (EC 2.4.1.18) (1,4-alpha-D-glucan:1,4-alpha-D-glucan 6-glucosyl-transferase) (Alpha-(1->4)-glucan branching enzyme) (Glycogen branching enzyme) (BE)	glgB NEIFLAOT_01810	Neisseria flavescens NRL30031/H210
Dihydrolipoyl dehydrogenase (EC 1.8.1.4) (Fragment)	lpdA	Neisseria meningitidis
Outer membrane protein (Fragment)	opc	Neisseria meningitidis
Probable peptidoglycan D,D-transpeptidase PenA (EC 3.4.16.4) (Penicillin-binding protein 2) (PBP-2)	penA	Neisseria meningitidis
Methyltransferase (EC 2.1.1.-)		Neisseria meningitidis
DNA topoisomerase (EC 5.6.2.1) (Omega-protein) (Relaxing enzyme) (Swivelase) (Untwisting enzyme)	topB WHOM_01540	Neisseria gonorrhoeae
Septum site-determining protein MinD (Cell division inhibitor MinD)	minD NEIELOOT_00071 NELON_11440	Neisseria elongata subsp. glycolytica ATCC 29315
5-methyltetrahydropteroyltriglutamate--homocysteine methyltransferase (EC 2.1.1.14) (Cobalamin-independent methionine synthase) (Methionine synthase, vitamin-B12 independent isozyme)	metE NEIELOOT_01342 NELON_01280	Neisseria elongata subsp. glycolytica ATCC 29315
Glucose-6-phosphate isomerase (GPI) (EC 5.3.1.9) (Phosphoglucose isomerase) (PGI) (Phosphohexose isomerase) (PHI)	pgi NEIELOOT_00873 NELON_03095	Neisseria elongata subsp. glycolytica ATCC 29315
Dihydrolipoyllysine-residue succinyltransferase component of 2-oxoglutarate dehydrogenase complex (EC 2.3.1.61) (2-oxoglutarate dehydrogenase complex component E2)	sucB NEIELOOT_02962 NELON_09515	Neisseria elongata subsp. glycolytica ATCC 29315
Formate--tetrahydrofolate ligase (EC 6.3.4.3) (Formyltetrahydrofolate synthetase) (FHS) (FTHFS)	fhs NEIELOOT_01337 NELON_01295	Neisseria elongata subsp. glycolytica ATCC 29315
3-oxoacyl-ACP synthase (EC 2.3.1.41) (Beta-ketoacyl synthase, N-terminal domain protein)	NEIELOOT_01476 NELON_03805	Neisseria elongata subsp. glycolytica ATCC 29315
3-isopropylmalate dehydrogenase (EC 1.1.1.85) (3-IPM-DH) (Beta-IPM dehydrogenase) (IMDH)	leuB NEIELOOT_01499 NELON_03895	Neisseria elongata subsp. glycolytica ATCC 29315
Phosphoenolpyruvate-protein phosphotransferase (EC 2.7.3.9) (Phosphotransferase system, enzyme I)	ptsP NEIELOOT_00126 NELON_11235	Neisseria elongata subsp. glycolytica ATCC 29315
Pyruvate dehydrogenase E1 component (EC 1.2.4.1)	aceE NEIELOOT_00388 NELON_06455	Neisseria elongata subsp. glycolytica ATCC 29315
Shikimate kinase (SK) (EC 2.7.1.71)	aroK NEIELOOT_01585 NELON_04200	Neisseria elongata subsp. glycolytica ATCC 29315
Pyridoxine 5'-phosphate synthase (PNP synthase) (EC 2.6.99.2)	pdxJ NEIELOOT_01113 NELON_07220	Neisseria elongata subsp. glycolytica ATCC 29315
Ferrochelatase (EC 4.99.1.1) (Heme synthase) (Protoheme ferro-lyase)	hemH B1A92_06040 COH52_12730 I7J91_00890	Neisseria meningitidis
Serine-type D-Ala-D-Ala carboxypeptidase (EC 3.4.16.4)	NEIELOOT_02837 NELON_07950	Neisseria elongata subsp. glycolytica ATCC 29315
Transmembrane transporter activity
ATP synthase subunit alpha (EC 7.1.2.2) (ATP synthase F1 sector subunit alpha) (F-ATPase subunit alpha)	atpA NGO2148	Neisseria gonorrhoeae (strain ATCC 700825 / FA 1090)
Copper-exporting ATPase (EC 3.6.3.4)	NEIELOOT_00186	Neisseria elongata subsp. glycolytica ATCC 29315
Amino-acid transporter	NCTC8249_00144	Neisseria meningitidis
NADH-quinone oxidoreductase subunit F (EC 7.1.1.-)	NELON_09010	Neisseria elongata subsp. glycolytica ATCC 29315
Sugar transporter	B2G52_08435	Neisseria lactamica
TonB-dependent siderophore receptor	NEISICOT_01191	Neisseria sicca ATCC 29256
Phosphate transporter	NEIMUCOT_04263	Neisseria mucosa ATCC 25996
ATP synthase subunit beta (EC 7.1.2.2) (ATP synthase F1 sector subunit beta) (F-ATPase subunit beta)	atpD HMPREF0602_1826	Neisseria meningitidis ATCC 13091
Amino acid carrier protein	agcS HMPREF0602_2262	Neisseria meningitidis ATCC 13091
Lipid A export permease/ATP-binding protein MsbA	msbA HMPREF0602_1810	Neisseria meningitidis ATCC 13091
ATP synthase subunit b (ATP synthase F(0) sector subunit b) (ATPase subunit I) (F-type ATPase subunit b) (F-ATPase subunit b)	atpF TV01_1169 TW90_1196	Neisseria flavescens
ATP synthase subunit alpha (EC 7.1.2.2) (ATP synthase F1 sector subunit alpha) (F-ATPase subunit alpha)	atpA E8M63_03740 WHOF_00455 WHOF_02500 WHOM_00280 WHOM_02356	Neisseria gonorrhoeae
CtrA (Fragment)	ctrA	Neisseria meningitidis
Sulfate ABC transporter ATP-binding protein	cysA CNQ34_08825 GJE05_02810	Neisseria meningitidis
ATP synthase subunit alpha (EC 7.1.2.2) (ATP synthase F1 sector subunit alpha) (F-ATPase subunit alpha)	atpA NGMG_00539	Neisseria gonorrhoeae DGI2
Binding
DNA ligase (EC 6.5.1.2) (Polydeoxyribonucleotide synthase [NAD(+)])	ligA NMCC_0619	Neisseria meningitidis serogroup C (strain 053442)
DNA ligase (EC 6.5.1.2) (Polydeoxyribonucleotide synthase [NAD(+)])	ligA NMB0666	Neisseria meningitidis serogroup B (strain MC58)
HPr kinase/phosphorylase (HPrK/P) (EC 2.7.11.-) (EC 2.7.4.-) (HPr(Ser) kinase/phosphorylase)	hprK NGK_0462	Neisseria gonorrhoeae (strain NCCP11945)
Na(+)-translocating NADH-quinone reductase subunit F (Na(+)-NQR subunit F) (Na(+)-translocating NQR subunit F) (EC 7.2.1.1) (NQR complex subunit F) (NQR-1 subunit F)	nqrF NMC0505	Neisseria meningitidis serogroup C / serotype 2a (strain ATCC 700532 / DSM 15464 / FAM18)
HPr kinase/phosphorylase (HPrK/P) (EC 2.7.11.-) (EC 2.7.4.-) (HPr(Ser) kinase/phosphorylase)	hprK NGO0314	Neisseria gonorrhoeae (strain ATCC 700825 / FA 1090)
Na(+)-translocating NADH-quinone reductase subunit F (Na(+)-NQR subunit F) (Na(+)-translocating NQR subunit F) (EC 7.2.1.1) (NQR complex subunit F) (NQR-1 subunit F)	nqrF NMCC_0510	Neisseria meningitidis serogroup C (strain 053442)
Glucose-6-phosphate isomerase 1 (GPI 1) (EC 5.3.1.9) (Phosphoglucose isomerase 1) (PGI 1) (Phosphohexose isomerase 1) (PHI 1)	pgi1 NMB1388	Neisseria meningitidis serogroup B (strain MC58)
Glucokinase (EC 2.7.1.2) (Glucose kinase)	glk NGO0717	Neisseria gonorrhoeae (strain ATCC 700825 / FA 1090)
Ornithine carbamoyltransferase (OTCase) (EC 2.1.3.3) (Fragment)	argF	Neisseria cinerea
Phospho-N-acetylmuramoyl-pentapeptide-transferase (EC 2.7.8.13) (UDP-MurNAc-pentapeptide phosphotransferase)	mraY NMA2066	Neisseria meningitidis serogroup A / serotype 4A (strain DSM 15465 / Z2491)
D-glycero-beta-D-manno-heptose-1,7-bisphosphate 7-phosphatase (EC 3.1.3.82) (D,D-heptose 1,7-bisphosphate phosphatase) (HBP phosphatase)	gmhB NMA0405	Neisseria meningitidis serogroup A / serotype 4A (strain DSM 15465 / Z2491)
ATP synthase subunit alpha (EC 7.1.2.2) (ATP synthase F1 sector subunit alpha) (F-ATPase subunit alpha)	atpA NGO2148	Neisseria gonorrhoeae (strain ATCC 700825 / FA 1090)
Elongation factor G (EF-G)	fusA NMCC_2009	Neisseria meningitidis serogroup C (strain 053442)
Elongation factor G (EF-G)	fusA NMA0135	Neisseria meningitidis serogroup A / serotype 4A (strain DSM 15465 / Z2491)
Elongation factor G (EF-G)	fusA NMC0127	Neisseria meningitidis serogroup C / serotype 2a (strain ATCC 700532 / DSM 15464 / FAM18)
Major ferric iron-binding protein (FBP) (Major iron-regulated protein) (MIRP)	fbp	Neisseria gonorrhoeae
Na(+)-translocating NADH-quinone reductase subunit F (Na(+)-NQR subunit F) (Na(+)-translocating NQR subunit F) (EC 7.2.1.1) (NQR complex subunit F) (NQR-1 subunit F)	nqrF NMA0747	Neisseria meningitidis serogroup A / serotype 4A (strain DSM 15465 / Z2491)
50S ribosomal protein L9	rplI	Neisseria gonorrhoeae
30S ribosomal protein S6	rpsF NMCC_1238	Neisseria meningitidis serogroup C (strain 053442)
30S ribosomal protein S6	rpsF NMC1260	Neisseria meningitidis serogroup C / serotype 2a (strain ATCC 700532 / DSM 15464 / FAM18)
50S ribosomal protein L11	rplK NGO1855	Neisseria gonorrhoeae (strain ATCC 700825 / FA 1090)
50S ribosomal protein L11	rplK NGK_2416	Neisseria gonorrhoeae (strain NCCP11945)
30S ribosomal protein S6	rpsF NMA1537	Neisseria meningitidis serogroup A / serotype 4A (strain DSM 15465 / Z2491)
Nucleoside diphosphate kinase (NDK) (NDP kinase) (EC 2.7.4.6) (Nucleoside-2-P kinase)	ndk NMA1521	Neisseria meningitidis serogroup A / serotype 4A (strain DSM 15465 / Z2491)
Nucleoside diphosphate kinase (NDK) (NDP kinase) (EC 2.7.4.6) (Nucleoside-2-P kinase)	ndk NMB1307	Neisseria meningitidis serogroup B (strain MC58)
Nucleoside diphosphate kinase (NDK) (NDP kinase) (EC 2.7.4.6) (Nucleoside-2-P kinase)	ndk NMC1244	Neisseria meningitidis serogroup C / serotype 2a (strain ATCC 700532 / DSM 15464 / FAM18)
Nucleoside diphosphate kinase (NDK) (NDP kinase) (EC 2.7.4.6) (Nucleoside-2-P kinase)	ndk NMO_1148	Neisseria meningitidis (strain alpha14)
30S ribosomal protein S6	rpsF NMO_1163	Neisseria meningitidis (strain alpha14)
Putative oxidoreductase	NLA_7540	Neisseria lactamica (strain 020-06)
Coenzyme A biosynthesis bifunctional protein CoaBC (DNA/pantothenate metabolism flavoprotein) (Phosphopantothenoylcysteine synthetase/decarboxylase) (PPCS-PPCDC) [Includes: Phosphopantothenoylcysteine decarboxylase (PPC decarboxylase) (PPC-DC) (EC 4.1.1.36) (CoaC); Phosphopantothenate--cysteine ligase (EC 6.3.2.5) (CoaB) (Phosphopantothenoylcysteine synthetase) (PPC synthetase) (PPC-S)]	coaBC NLA_6260	Neisseria lactamica (strain 020-06)
Macrolide export ATP-binding/permease protein MacB	NLA_16900	Neisseria lactamica (strain 020-06)
Cell division protein FtsK	NGK_1328	Neisseria gonorrhoeae (strain NCCP11945)
DNA mismatch repair protein MutS	mutS NELON_00870	Neisseria elongata subsp. glycolytica ATCC 29315
Copper-exporting ATPase (EC 3.6.3.4)	NEIELOOT_00186	Neisseria elongata subsp. glycolytica ATCC 29315
Isoleucine--tRNA ligase (EC 6.1.1.5) (Isoleucyl-tRNA synthetase) (IleRS)	ileS NELON_10880	Neisseria elongata subsp. glycolytica ATCC 29315
Carbamoyl-phosphate synthase small chain (EC 6.3.5.5) (Carbamoyl-phosphate synthetase glutamine chain)	carA COI09_00845	Neisseria meningitidis
Na(+)-translocating NADH-quinone reductase subunit F (Na(+)-NQR subunit F) (Na(+)-translocating NQR subunit F) (EC 7.2.1.1) (NQR complex subunit F) (NQR-1 subunit F)	nqrF NMO_0447	Neisseria meningitidis (strain alpha14)
Elongation factor G (EF-G)	fusA NMO_1900	Neisseria meningitidis (strain alpha14)
Phospho-N-acetylmuramoyl-pentapeptide-transferase (EC 2.7.8.13) (UDP-MurNAc-pentapeptide phosphotransferase)	mraY NMO_1622	Neisseria meningitidis (strain alpha14)
Phospho-N-acetylmuramoyl-pentapeptide-transferase (EC 2.7.8.13) (UDP-MurNAc-pentapeptide phosphotransferase)	mraY	Neisseria meningitidis serogroup B
Nucleoside diphosphate kinase (NDK) (NDP kinase) (EC 2.7.4.6) (Nucleoside-2-P kinase)	ndk	Neisseria meningitidis serogroup B
D,D-heptose 1,7-bisphosphate phosphatase (EC 3.1.3.-)		Neisseria meningitidis serogroup B
Aconitate hydratase B (EC 4.2.1.3) (EC 4.2.1.99) (2-methylisocitrate dehydratase)	acnB NMCC_1475	Neisseria meningitidis serogroup C (strain 053442)
50S ribosomal protein L1	rplA HMPREF0602_2213	Neisseria meningitidis ATCC 13091
Succinate--CoA ligase [ADP-forming] subunit alpha (EC 6.2.1.5) (Succinyl-CoA synthetase subunit alpha) (SCS-alpha)	sucD HMPREF0602_1150	Neisseria meningitidis ATCC 13091
DNA ligase (EC 6.5.1.2) (Polydeoxyribonucleotide synthase [NAD(+)])	ligA HMPREF0602_1450	Neisseria meningitidis ATCC 13091
Nucleoside diphosphate kinase (NDK) (NDP kinase) (EC 2.7.4.6) (Nucleoside-2-P kinase)	ndk HMPREF0602_0813	Neisseria meningitidis ATCC 13091
tRNA modification GTPase MnmE (EC 3.6.-.-)	mnmE trmE HMPREF0602_1893	Neisseria meningitidis ATCC 13091
D,D-heptose 1,7-bisphosphate phosphatase (EC 3.1.3.-)	gmhB HMPREF0602_1947	Neisseria meningitidis ATCC 13091
5-methyltetrahydropteroyltriglutamate--homocysteine methyltransferase (EC 2.1.1.14) (Cobalamin-independent methionine synthase) (Methionine synthase, vitamin-B12 independent isozyme)	metE HMPREF0602_1167	Neisseria meningitidis ATCC 13091
Cysteine desulfurase IscS (EC 2.8.1.7)	iscS HMPREF0602_0721	Neisseria meningitidis ATCC 13091
50S ribosomal subunit assembly factor BipA (EC 3.6.5.-) (GTP-binding protein BipA)	typA bipA HMPREF0602_0962	Neisseria meningitidis ATCC 13091
Na(+)-translocating NADH-quinone reductase subunit F (Na(+)-NQR subunit F) (Na(+)-translocating NQR subunit F) (EC 7.2.1.1) (NQR complex subunit F) (NQR-1 subunit F)	nqrF HMPREF0602_1562	Neisseria meningitidis ATCC 13091
Aconitate hydratase B (EC 4.2.1.3) (EC 4.2.1.99) (2-methylisocitrate dehydratase)	acnB HMPREF0602_0508	Neisseria meningitidis ATCC 13091
Inosine-5'-monophosphate dehydrogenase (IMP dehydrogenase) (IMPD) (IMPDH) (EC 1.1.1.205)	guaB HMPREF0602_0959	Neisseria meningitidis ATCC 13091
GMP synthase [glutamine-hydrolyzing] (EC 6.3.5.2) (GMP synthetase) (Glutamine amidotransferase)	guaA HMPREF0602_1811	Neisseria meningitidis ATCC 13091
GTPase Obg (EC 3.6.5.-) (GTP-binding protein Obg)	cgtA obg HMPREF0602_2012	Neisseria meningitidis ATCC 13091
Inosine-5'-monophosphate dehydrogenase (IMP dehydrogenase) (IMPD) (IMPDH) (EC 1.1.1.205)	guaB N875_01020	Neisseria meningitidis LNP21362
Elongation factor G (EF-G)	fusA M0579_00854	Neisseria meningitidis M0579
Aconitate hydratase B (EC 4.2.1.3) (EC 4.2.1.99) (2-methylisocitrate dehydratase)	N875_10130	Neisseria meningitidis LNP21362
Na(+)-translocating NADH-quinone reductase subunit C (Na(+)-NQR subunit C) (Na(+)-translocating NQR subunit C) (EC 7.2.1.1) (NQR complex subunit C) (NQR-1 subunit C)	nqrC M0579_01457	Neisseria meningitidis M0579
Phosphate starvation protein PhoH	NGO_0417	Neisseria gonorrhoeae (strain ATCC 700825 / FA 1090)
NADH-quinone oxidoreductase subunit F (EC 7.1.1.-)	NELON_09010	Neisseria elongata subsp. glycolytica ATCC 29315
NAD kinase (EC 2.7.1.23) (ATP-dependent NAD kinase)	nadK NELON_04720	Neisseria elongata subsp. glycolytica ATCC 29315
FtsK/SpoIIIE family protein	NEISUBOT_05249	Neisseria subflava NJ9703
UDP-N-acetylenolpyruvoylglucosamine reductase (EC 1.3.1.98) (UDP-N-acetylmuramate dehydrogenase)	murB NEISUBOT_04331	Neisseria subflava NJ9703
DNA ligase (EC 6.5.1.2) (Polydeoxyribonucleotide synthase [NAD(+)])	ligA NMH_2274	Neisseria meningitidis serogroup B / serotype 15 (strain H44/76)
Inosine-5'-monophosphate dehydrogenase (IMP dehydrogenase) (IMPD) (IMPDH) (EC 1.1.1.205)	guaB NMH_1089	Neisseria meningitidis serogroup B / serotype 15 (strain H44/76)
Hydroxyacylglutathione hydrolase (EC 3.1.2.6) (Glyoxalase II) (Glx II)	gloB B2G52_03235	Neisseria lactamica
Acetylglutamate kinase (EC 2.7.2.8) (N-acetyl-L-glutamate 5-phosphotransferase) (NAG kinase) (NAGK)	argB NEILACOT_03426	Neisseria lactamica ATCC 23970
Probable Fe(2+)-trafficking protein	NMEN2795_1976	Neisseria meningitidis NM2795
Phosphoenolpyruvate synthase (PEP synthase) (EC 2.7.9.2) (Pyruvate, water dikinase)	ppsA NEILACOT_04955	Neisseria lactamica ATCC 23970
Elongation factor G (EF-G)	fusA NMEN2795_0161	Neisseria meningitidis NM2795
Uncharacterized protein	NEILACOT_05006	Neisseria lactamica ATCC 23970
Acetyl-coenzyme A carboxylase carboxyl transferase subunit beta (ACCase subunit beta) (Acetyl-CoA carboxylase carboxyltransferase subunit beta) (EC 2.1.3.15)	accD NEILACOT_04515	Neisseria lactamica ATCC 23970
Na(+)-translocating NADH-quinone reductase subunit C (Na(+)-NQR subunit C) (Na(+)-translocating NQR subunit C) (EC 7.2.1.1) (NQR complex subunit C) (NQR-1 subunit C)	nqrC NMBB_0625	Neisseria meningitidis serogroup B (strain alpha710)
Elongation factor G (EF-G)	fusA NMBB_0143	Neisseria meningitidis serogroup B (strain alpha710)
30S ribosomal protein S6	rpsF NMBB_1462	Neisseria meningitidis serogroup B (strain alpha710)
Ferrochelatase (EC 4.99.1.1) (Heme synthase) (Protoheme ferro-lyase)	hemH NMBB_0812	Neisseria meningitidis serogroup B (strain alpha710)
D,D-heptose 1,7-bisphosphate phosphatase (EC 3.1.3.-)	NMBB_2329	Neisseria meningitidis serogroup B (strain alpha710)
Aconitate hydratase B (EC 4.2.1.3) (EC 4.2.1.99) (2-methylisocitrate dehydratase)	NMBB_1801	Neisseria meningitidis serogroup B (strain alpha710)
DUF4115 domain-containing protein	NEIMUCOT_06340	Neisseria mucosa ATCC 25996
Na(+)-translocating NADH-quinone reductase subunit C (Na(+)-NQR subunit C) (Na(+)-translocating NQR subunit C) (EC 7.2.1.1) (NQR complex subunit C) (NQR-1 subunit C)	nqrC NEIMUCOT_03833	Neisseria mucosa ATCC 25996
Homoserine kinase (HK) (HSK) (EC 2.7.1.39)	thrB NEIMUCOT_06116	Neisseria mucosa ATCC 25996
5-formyltetrahydrofolate cyclo-ligase (EC 6.3.3.2)	NEIMUCOT_04051	Neisseria mucosa ATCC 25996
Pyruvate formate-lyase-activating enzyme (EC 1.97.1.4)	pflA NEIMUCOT_04790	Neisseria mucosa ATCC 25996
50S ribosomal subunit assembly factor BipA (EC 3.6.5.-) (GTP-binding protein BipA)	typA bipA NMC1099	Neisseria meningitidis serogroup C / serotype 2a (strain ATCC 700532 / DSM 15464 / FAM18)
Probable peptidoglycan D,D-transpeptidase PenA (EC 3.4.16.4) (Penicillin-binding protein 2) (PBP-2)	penA	Neisseria perflava
Transposase	NEISICOT_02828	Neisseria sicca ATCC 29256
Histidine--tRNA ligase (EC 6.1.1.21) (Histidyl-tRNA synthetase) (HisRS)	hisS NEISICOT_00181	Neisseria sicca ATCC 29256
Carbonate dehydratase (EC 4.2.1.1)	cah NEISICOT_03051	Neisseria sicca ATCC 29256
Inosine-5'-monophosphate dehydrogenase (IMP dehydrogenase) (IMPD) (IMPDH) (EC 1.1.1.205)	guaB COI09_04770 JY21_04910 NCTC8249_01165	Neisseria meningitidis
Nucleoside diphosphate kinase (NDK) (NDP kinase) (EC 2.7.4.6) (Nucleoside-2-P kinase)	ndk NMH_1734	Neisseria meningitidis serogroup B / serotype 15 (strain H44/76)
30S ribosomal protein S6	rpsF NMH_1754	Neisseria meningitidis serogroup B / serotype 15 (strain H44/76)
Inosine-5'-monophosphate dehydrogenase (IMP dehydrogenase) (IMPD) (IMPDH) (EC 1.1.1.205)	guaB NMB1201	Neisseria meningitidis serogroup B (strain MC58)
Inosine-5'-monophosphate dehydrogenase (IMP dehydrogenase) (IMPD) (IMPDH) (EC 1.1.1.205)	guaB NMEN2795_1210	Neisseria meningitidis NM2795
Putrescine-binding periplasmic protein	COI09_07025	Neisseria meningitidis
GTPase HflX (GTP-binding protein HflX)	hflX NMA1445	Neisseria meningitidis serogroup A / serotype 4A (strain DSM 15465 / Z2491)
DNA topoisomerase 4 subunit A (EC 5.6.2.2) (Topoisomerase IV subunit A)	parC NMA1802	Neisseria meningitidis serogroup A / serotype 4A (strain DSM 15465 / Z2491)
D,D-heptose 1,7-bisphosphate phosphatase (EC 3.1.3.-)	gmhB NMEN2795_1989	Neisseria meningitidis NM2795
Chaperonin GroEL (EC 5.6.1.7) (60 kDa chaperonin) (Chaperonin-60) (Cpn60)	groL groEL NEICINOT_05129	Neisseria cinerea ATCC 14685
Major ferric iron-binding protein	fbp NEICINOT_03631	Neisseria cinerea ATCC 14685
30S ribosomal protein S6	rpsF	Neisseria meningitidis serogroup B
Nucleoside diphosphate kinase (NDK) (NDP kinase) (EC 2.7.4.6) (Nucleoside-2-P kinase)	ndk N875_00450	Neisseria meningitidis LNP21362
30S ribosomal protein S6	rpsF N875_00370	Neisseria meningitidis LNP21362
Ferrochelatase (EC 4.99.1.1) (Heme synthase) (Protoheme ferro-lyase)	hemH M0579_01625	Neisseria meningitidis M0579
30S ribosomal protein S1	rpsA M0579_02155	Neisseria meningitidis M0579
D,D-heptose 1,7-bisphosphate phosphatase (EC 3.1.3.-)	gmhB M0579_01132	Neisseria meningitidis M0579
Cell division protein FtsK	HMPREF2880_07340	Neisseria sp. HMSC067G11
Electron transport complex, RnfABCDGE type, B subunit	rnfB HMPREF0602_2303	Neisseria meningitidis ATCC 13091
30S ribosomal protein S6	rpsF HMPREF0602_0793	Neisseria meningitidis ATCC 13091
Chromosome partition protein Smc	smc HMPREF0602_1585	Neisseria meningitidis ATCC 13091
ATP synthase subunit beta (EC 7.1.2.2) (ATP synthase F1 sector subunit beta) (F-ATPase subunit beta)	atpD HMPREF0602_1826	Neisseria meningitidis ATCC 13091
Arginine--tRNA ligase (EC 6.1.1.19) (Arginyl-tRNA synthetase) (ArgRS)	argS HMPREF0602_0577	Neisseria meningitidis ATCC 13091
Elongation factor G (EF-G)	fusA HMPREF0602_2223	Neisseria meningitidis ATCC 13091
Phospho-N-acetylmuramoyl-pentapeptide-transferase (EC 2.7.8.13) (UDP-MurNAc-pentapeptide phosphotransferase)	mraY HMPREF0602_0189	Neisseria meningitidis ATCC 13091
Lipid A export permease/ATP-binding protein MsbA	msbA HMPREF0602_1810	Neisseria meningitidis ATCC 13091
Chaperone protein DnaK (HSP70) (Heat shock 70 kDa protein) (Heat shock protein 70)	dnaK HMPREF0602_1574	Neisseria meningitidis ATCC 13091
Aspartyl/glutamyl-tRNA(Asn/Gln) amidotransferase subunit C (Asp/Glu-ADT subunit C) (EC 6.3.5.-)	gatC HMPREF3277_00870	Neisseria sp. HMSC70E02
Integrase	B2G52_09545	Neisseria lactamica
ATP synthase subunit alpha (EC 7.1.2.2) (ATP synthase F1 sector subunit alpha) (F-ATPase subunit alpha)	atpA E8M63_03740 WHOF_00455 WHOF_02500 WHOM_00280 WHOM_02356	Neisseria gonorrhoeae
HPr kinase/phosphorylase (HPrK/P) (EC 2.7.11.-) (EC 2.7.4.-) (HPr(Ser) kinase/phosphorylase)	hprK E8M63_00905 WHOF_00269 WHOF_00336 WHOM_00158 WHOM_00404	Neisseria gonorrhoeae
Transcriptional regulator, TetR family	NEIFLAOT_00716	Neisseria flavescens NRL30031/H210
Iron-sulfur cluster-binding protein	NEIFLAOT_00337	Neisseria flavescens NRL30031/H210
PhoH family protein	NEIFLAOT_01500	Neisseria flavescens NRL30031/H210
Type III restriction enzyme, res subunit	NEIFLAOT_00567	Neisseria flavescens NRL30031/H210
Aldehyde-alcohol dehydrogenase	NEIFLAOT_01948	Neisseria flavescens NRL30031/H210
Sulfate ABC transporter ATP-binding protein	cysA CNQ34_08825 GJE05_02810	Neisseria meningitidis
D,D-heptose 1,7-bisphosphate phosphatase (EC 3.1.3.-)	gmhB COH52_11340 COI09_03795 ERS040961_01449 GQF23_08450 I7J91_08940 JY21_08055	Neisseria meningitidis
Phospho-N-acetylmuramoyl-pentapeptide-transferase (EC 2.7.8.13) (UDP-MurNAc-pentapeptide phosphotransferase)	mraY CNQ34_01475 GQF23_07245 I7J91_02305	Neisseria meningitidis
30S ribosomal protein S6	rpsF A6J47_005240 A6J53_12140 B1A92_00935 CNQ34_10045 COH52_00380 ERS514851_00745 GJE05_04980 GQF23_02430 I7J91_04165 JY21_05085 NCTC8249_01314 NCTC8554_00221	Neisseria meningitidis
HPr kinase/phosphorylase (HPrK/P) (EC 2.7.11.-) (EC 2.7.4.-) (HPr(Ser) kinase/phosphorylase)	hprK NGMG_00162	Neisseria gonorrhoeae DGI2
Aspartyl/glutamyl-tRNA(Asn/Gln) amidotransferase subunit C (Asp/Glu-ADT subunit C) (EC 6.3.5.-)	gatC HMPREF1051_2037	Neisseria sicca VK64
ATP synthase subunit alpha (EC 7.1.2.2) (ATP synthase F1 sector subunit alpha) (F-ATPase subunit alpha)	atpA NGMG_00539	Neisseria gonorrhoeae DGI2
Elongation factor G (EF-G)	fusA A6J47_011635 B1A92_08785 CNQ34_04755 COH52_00930 ERS514851_00470 GJE05_09040 I7J91_01260 JY21_01390	Neisseria meningitidis
50S ribosomal protein L11	rplK NGMG_01904	Neisseria gonorrhoeae DGI2
Phosphoserine phosphatase (EC 3.1.3.3) (O-phosphoserine phosphohydrolase)	serB HMPREF1051_1986	Neisseria sicca VK64
pre-crRNA processing endonuclease (EC 3.1.-.-)	cas5 HMPREF1051_1282	Neisseria sicca VK64
Na(+)-translocating NADH-quinone reductase subunit F (Na(+)-NQR subunit F) (Na(+)-translocating NQR subunit F) (EC 7.2.1.1) (NQR complex subunit F) (NQR-1 subunit F)	nqrF A6J47_000965 B1A92_04845 CNQ34_07010 ERS514851_01699 NMA510612_0844	Neisseria meningitidis
Nucleoside diphosphate kinase (NDK) (NDP kinase) (EC 2.7.4.6) (Nucleoside-2-P kinase)	ndk A6J47_005155 A6J53_12055 B1A92_00850 CNQ34_10130 ERS040961_00355 ERS514851_00758 GQF23_02515 I7J91_04085 JY21_05160 NCTC8554_00234 NMA510612_1681	Neisseria meningitidis
1,4-alpha-glucan branching enzyme GlgB (EC 2.4.1.18) (1,4-alpha-D-glucan:1,4-alpha-D-glucan 6-glucosyl-transferase) (Alpha-(1->4)-glucan branching enzyme) (Glycogen branching enzyme) (BE)	glgB NEIFLAOT_01810	Neisseria flavescens NRL30031/H210
Dihydrolipoyl dehydrogenase (EC 1.8.1.4) (Fragment)	lpdA	Neisseria meningitidis
Probable peptidoglycan D,D-transpeptidase PenA (EC 3.4.16.4) (Penicillin-binding protein 2) (PBP-2)	penA	Neisseria meningitidis
Methyltransferase (EC 2.1.1.-)		Neisseria meningitidis
DNA topoisomerase (EC 5.6.2.1) (Omega-protein) (Relaxing enzyme) (Swivelase) (Untwisting enzyme)	topB WHOM_01540	Neisseria gonorrhoeae
50S ribosomal protein L11	rplK E8M63_02560 WHOF_00518 WHOF_02157C WHOM_01882 WHOM_02153	Neisseria gonorrhoeae
Septum site-determining protein MinD (Cell division inhibitor MinD)	minD NEIELOOT_00071 NELON_11440	Neisseria elongata subsp. glycolytica ATCC 29315
5-methyltetrahydropteroyltriglutamate--homocysteine methyltransferase (EC 2.1.1.14) (Cobalamin-independent methionine synthase) (Methionine synthase, vitamin-B12 independent isozyme)	metE NEIELOOT_01342 NELON_01280	Neisseria elongata subsp. glycolytica ATCC 29315
Formate--tetrahydrofolate ligase (EC 6.3.4.3) (Formyltetrahydrofolate synthetase) (FHS) (FTHFS)	fhs NEIELOOT_01337 NELON_01295	Neisseria elongata subsp. glycolytica ATCC 29315
3-isopropylmalate dehydrogenase (EC 1.1.1.85) (3-IPM-DH) (Beta-IPM dehydrogenase) (IMDH)	leuB NEIELOOT_01499 NELON_03895	Neisseria elongata subsp. glycolytica ATCC 29315
Peptidase S24-like protein (Repressor)	NEIELOOT_02021 NELON_08600	Neisseria elongata subsp. glycolytica ATCC 29315
Phosphoenolpyruvate-protein phosphotransferase (EC 2.7.3.9) (Phosphotransferase system, enzyme I)	ptsP NEIELOOT_00126 NELON_11235	Neisseria elongata subsp. glycolytica ATCC 29315
Pyruvate dehydrogenase E1 component (EC 1.2.4.1)	aceE NEIELOOT_00388 NELON_06455	Neisseria elongata subsp. glycolytica ATCC 29315
Shikimate kinase (SK) (EC 2.7.1.71)	aroK NEIELOOT_01585 NELON_04200	Neisseria elongata subsp. glycolytica ATCC 29315
Ferrochelatase (EC 4.99.1.1) (Heme synthase) (Protoheme ferro-lyase)	hemH B1A92_06040 COH52_12730 I7J91_00890	Neisseria meningitidis
Translation elongation factor activity
Elongation factor G (EF-G)	fusA NMCC_2009	Neisseria meningitidis serogroup C (strain 053442)
Elongation factor G (EF-G)	fusA NMA0135	Neisseria meningitidis serogroup A / serotype 4A (strain DSM 15465 / Z2491)
Elongation factor G (EF-G)	fusA NMC0127	Neisseria meningitidis serogroup C / serotype 2a (strain ATCC 700532 / DSM 15464 / FAM18)
Elongation factor G (EF-G)	fusA NMO_1900	Neisseria meningitidis (strain alpha14)
Elongation factor G (EF-G)	fusA M0579_00854	Neisseria meningitidis M0579
Elongation factor G (EF-G)	fusA NMEN2795_0161	Neisseria meningitidis NM2795
Elongation factor G (EF-G)	fusA NMBB_0143	Neisseria meningitidis serogroup B (strain alpha710)
Elongation factor G (EF-G)	fusA HMPREF0602_2223	Neisseria meningitidis ATCC 13091
Elongation factor G (EF-G)	fusA A6J47_011635 B1A92_08785 CNQ34_04755 COH52_00930 ERS514851_00470 GJE05_09040 I7J91_01260 JY21_01390	Neisseria meningitidis
Signaling receptor activity
TonB-dependent siderophore receptor	NEISICOT_01191	Neisseria sicca ATCC 29256
Protein-containing complex
50S ribosomal protein L7/L12	rplL NMB0131	Neisseria meningitidis serogroup B (strain MC58)
ATP synthase subunit alpha (EC 7.1.2.2) (ATP synthase F1 sector subunit alpha) (F-ATPase subunit alpha)	atpA NGO2148	Neisseria gonorrhoeae (strain ATCC 700825 / FA 1090)
30S ribosomal protein S2	rpsB NMB2101	Neisseria meningitidis serogroup B (strain MC58)
50S ribosomal protein L17	rplQ NMB0169	Neisseria meningitidis serogroup B (strain MC58)
30S ribosomal protein S2	rpsB NMA0328	Neisseria meningitidis serogroup A / serotype 4A (strain DSM 15465 / Z2491)
50S ribosomal protein L1	rplA HMPREF0602_2213	Neisseria meningitidis ATCC 13091
NADH-quinone oxidoreductase subunit F (EC 7.1.1.-)	NELON_09010	Neisseria elongata subsp. glycolytica ATCC 29315
30S ribosomal protein S2	rpsB NMH_2112	Neisseria meningitidis serogroup B / serotype 15 (strain H44/76)
Acetyl-coenzyme A carboxylase carboxyl transferase subunit beta (ACCase subunit beta) (Acetyl-CoA carboxylase carboxyltransferase subunit beta) (EC 2.1.3.15)	accD NEILACOT_04515	Neisseria lactamica ATCC 23970
ATP synthase subunit beta (EC 7.1.2.2) (ATP synthase F1 sector subunit beta) (F-ATPase subunit beta)	atpD HMPREF0602_1826	Neisseria meningitidis ATCC 13091
ATP synthase subunit b (ATP synthase F(0) sector subunit b) (ATPase subunit I) (F-type ATPase subunit b) (F-ATPase subunit b)	atpF TV01_1169 TW90_1196	Neisseria flavescens
ATP synthase subunit alpha (EC 7.1.2.2) (ATP synthase F1 sector subunit alpha) (F-ATPase subunit alpha)	atpA E8M63_03740 WHOF_00455 WHOF_02500 WHOM_00280 WHOM_02356	Neisseria gonorrhoeae
Sulfate ABC transporter ATP-binding protein	cysA CNQ34_08825 GJE05_02810	Neisseria meningitidis
ABC transporter, substrate-binding protein, family 5 (Peptide ABC transporter substrate-binding protein)	NEIELOOT_01849 NELON_10480	Neisseria elongata subsp. glycolytica ATCC 29315
ATP synthase subunit alpha (EC 7.1.2.2) (ATP synthase F1 sector subunit alpha) (F-ATPase subunit alpha)	atpA NGMG_00539	Neisseria gonorrhoeae DGI2
30S ribosomal protein S2	rpsB A6J53_02710 B1A92_09145 ERS040961_01637 GQF23_01340 I7J91_03700 NCTC8554_01423	Neisseria meningitidis
Dihydrolipoyllysine-residue succinyltransferase component of 2-oxoglutarate dehydrogenase complex (EC 2.3.1.61) (2-oxoglutarate dehydrogenase complex component E2)	sucB NEIELOOT_02962 NELON_09515	Neisseria elongata subsp. glycolytica ATCC 29315
Cellular anatomical entity
DNA ligase (EC 6.5.1.2) (Polydeoxyribonucleotide synthase [NAD(+)])	ligA NMB0666	Neisseria meningitidis serogroup B (strain MC58)
Na(+)-translocating NADH-quinone reductase subunit F (Na(+)-NQR subunit F) (Na(+)-translocating NQR subunit F) (EC 7.2.1.1) (NQR complex subunit F) (NQR-1 subunit F)	nqrF NMC0505	Neisseria meningitidis serogroup C / serotype 2a (strain ATCC 700532 / DSM 15464 / FAM18)
Na(+)-translocating NADH-quinone reductase subunit F (Na(+)-NQR subunit F) (Na(+)-translocating NQR subunit F) (EC 7.2.1.1) (NQR complex subunit F) (NQR-1 subunit F)	nqrF NMCC_0510	Neisseria meningitidis serogroup C (strain 053442)
50S ribosomal protein L7/L12	rplL NMCC_2014	Neisseria meningitidis serogroup C (strain 053442)
50S ribosomal protein L7/L12	rplL NMA0143	Neisseria meningitidis serogroup A / serotype 4A (strain DSM 15465 / Z2491)
50S ribosomal protein L7/L12	rplL NMB0131	Neisseria meningitidis serogroup B (strain MC58)
50S ribosomal protein L7/L12	rplL NMC0122	Neisseria meningitidis serogroup C / serotype 2a (strain ATCC 700532 / DSM 15464 / FAM18)
50S ribosomal protein L7/L12	rplL NMBH4476_0128 NMH_0346	Neisseria meningitidis serogroup B / serotype 15 (strain H44/76)
Glucose-6-phosphate isomerase 1 (GPI 1) (EC 5.3.1.9) (Phosphoglucose isomerase 1) (PGI 1) (Phosphohexose isomerase 1) (PHI 1)	pgi1 NMB1388	Neisseria meningitidis serogroup B (strain MC58)
Glucokinase (EC 2.7.1.2) (Glucose kinase)	glk NGO0717	Neisseria gonorrhoeae (strain ATCC 700825 / FA 1090)
Ornithine carbamoyltransferase (OTCase) (EC 2.1.3.3) (Fragment)	argF	Neisseria cinerea
Phospho-N-acetylmuramoyl-pentapeptide-transferase (EC 2.7.8.13) (UDP-MurNAc-pentapeptide phosphotransferase)	mraY NMA2066	Neisseria meningitidis serogroup A / serotype 4A (strain DSM 15465 / Z2491)
D-glycero-beta-D-manno-heptose-1,7-bisphosphate 7-phosphatase (EC 3.1.3.82) (D,D-heptose 1,7-bisphosphate phosphatase) (HBP phosphatase)	gmhB NMA0405	Neisseria meningitidis serogroup A / serotype 4A (strain DSM 15465 / Z2491)
ATP synthase subunit alpha (EC 7.1.2.2) (ATP synthase F1 sector subunit alpha) (F-ATPase subunit alpha)	atpA NGO2148	Neisseria gonorrhoeae (strain ATCC 700825 / FA 1090)
Elongation factor G (EF-G)	fusA NMCC_2009	Neisseria meningitidis serogroup C (strain 053442)
Elongation factor G (EF-G)	fusA NMA0135	Neisseria meningitidis serogroup A / serotype 4A (strain DSM 15465 / Z2491)
Elongation factor G (EF-G)	fusA NMC0127	Neisseria meningitidis serogroup C / serotype 2a (strain ATCC 700532 / DSM 15464 / FAM18)
Major ferric iron-binding protein (FBP) (Major iron-regulated protein) (MIRP)	fbp	Neisseria gonorrhoeae
Na(+)-translocating NADH-quinone reductase subunit F (Na(+)-NQR subunit F) (Na(+)-translocating NQR subunit F) (EC 7.2.1.1) (NQR complex subunit F) (NQR-1 subunit F)	nqrF NMA0747	Neisseria meningitidis serogroup A / serotype 4A (strain DSM 15465 / Z2491)
50S ribosomal protein L9	rplI	Neisseria gonorrhoeae
30S ribosomal protein S6	rpsF NMCC_1238	Neisseria meningitidis serogroup C (strain 053442)
30S ribosomal protein S6	rpsF NMC1260	Neisseria meningitidis serogroup C / serotype 2a (strain ATCC 700532 / DSM 15464 / FAM18)
30S ribosomal protein S2	rpsB NMB2101	Neisseria meningitidis serogroup B (strain MC58)
50S ribosomal protein L17	rplQ NMCC_1983	Neisseria meningitidis serogroup C (strain 053442)
50S ribosomal protein L11	rplK NGO1855	Neisseria gonorrhoeae (strain ATCC 700825 / FA 1090)
50S ribosomal protein L11	rplK NGK_2416	Neisseria gonorrhoeae (strain NCCP11945)
50S ribosomal protein L17	rplQ NMB0169	Neisseria meningitidis serogroup B (strain MC58)
30S ribosomal protein S6	rpsF NMA1537	Neisseria meningitidis serogroup A / serotype 4A (strain DSM 15465 / Z2491)
30S ribosomal protein S2	rpsB NMA0328	Neisseria meningitidis serogroup A / serotype 4A (strain DSM 15465 / Z2491)
Nucleoside diphosphate kinase (NDK) (NDP kinase) (EC 2.7.4.6) (Nucleoside-2-P kinase)	ndk NMA1521	Neisseria meningitidis serogroup A / serotype 4A (strain DSM 15465 / Z2491)
Nucleoside diphosphate kinase (NDK) (NDP kinase) (EC 2.7.4.6) (Nucleoside-2-P kinase)	ndk NMB1307	Neisseria meningitidis serogroup B (strain MC58)
Nucleoside diphosphate kinase (NDK) (NDP kinase) (EC 2.7.4.6) (Nucleoside-2-P kinase)	ndk NMC1244	Neisseria meningitidis serogroup C / serotype 2a (strain ATCC 700532 / DSM 15464 / FAM18)
ThiF protein	thiF NMB2062	Neisseria meningitidis serogroup B (strain MC58)
Nucleoside diphosphate kinase (NDK) (NDP kinase) (EC 2.7.4.6) (Nucleoside-2-P kinase)	ndk NMO_1148	Neisseria meningitidis (strain alpha14)
30S ribosomal protein S6	rpsF NMO_1163	Neisseria meningitidis (strain alpha14)
Glutaredoxin 2	grxB NLA_5390	Neisseria lactamica (strain 020-06)
Macrolide export ATP-binding/permease protein MacB	NLA_16900	Neisseria lactamica (strain 020-06)
Cell division protein FtsK	NGK_1328	Neisseria gonorrhoeae (strain NCCP11945)
Copper-exporting ATPase (EC 3.6.3.4)	NEIELOOT_00186	Neisseria elongata subsp. glycolytica ATCC 29315
Isoleucine--tRNA ligase (EC 6.1.1.5) (Isoleucyl-tRNA synthetase) (IleRS)	ileS NELON_10880	Neisseria elongata subsp. glycolytica ATCC 29315
Amino-acid transporter	NCTC8249_00144	Neisseria meningitidis
Putative acyltransferase	NMA0662	Neisseria meningitidis serogroup A / serotype 4A (strain DSM 15465 / Z2491)
50S ribosomal protein L7/L12	rplL NMO_1907	Neisseria meningitidis (strain alpha14)
Na(+)-translocating NADH-quinone reductase subunit F (Na(+)-NQR subunit F) (Na(+)-translocating NQR subunit F) (EC 7.2.1.1) (NQR complex subunit F) (NQR-1 subunit F)	nqrF NMO_0447	Neisseria meningitidis (strain alpha14)
Elongation factor G (EF-G)	fusA NMO_1900	Neisseria meningitidis (strain alpha14)
Phospho-N-acetylmuramoyl-pentapeptide-transferase (EC 2.7.8.13) (UDP-MurNAc-pentapeptide phosphotransferase)	mraY NMO_1622	Neisseria meningitidis (strain alpha14)
Putative signal peptide peptidase SppA, 36K type	NEICINOT_04892	Neisseria cinerea ATCC 14685
Bifunctional chorismate mutase/prephenate dehydratase (EC 4.2.1.51) (EC 5.4.99.5) (Chorismate mutase-prephenate dehydratase) (p-protein)	HMPREF3107_10120	Neisseria sp. HMSC31F04
Phospho-N-acetylmuramoyl-pentapeptide-transferase (EC 2.7.8.13) (UDP-MurNAc-pentapeptide phosphotransferase)	mraY	Neisseria meningitidis serogroup B
Nucleoside diphosphate kinase (NDK) (NDP kinase) (EC 2.7.4.6) (Nucleoside-2-P kinase)	ndk	Neisseria meningitidis serogroup B
50S ribosomal protein L7/L12	rplL	Neisseria meningitidis serogroup B
D,D-heptose 1,7-bisphosphate phosphatase (EC 3.1.3.-)		Neisseria meningitidis serogroup B
Murein hydrolase transporter LrgA	HMPREF3107_09040	Neisseria sp. HMSC31F04
Aconitate hydratase B (EC 4.2.1.3) (EC 4.2.1.99) (2-methylisocitrate dehydratase)	acnB NMCC_1475	Neisseria meningitidis serogroup C (strain 053442)
50S ribosomal protein L1	rplA HMPREF0602_2213	Neisseria meningitidis ATCC 13091
Nucleoside diphosphate kinase (NDK) (NDP kinase) (EC 2.7.4.6) (Nucleoside-2-P kinase)	ndk HMPREF0602_0813	Neisseria meningitidis ATCC 13091
tRNA modification GTPase MnmE (EC 3.6.-.-)	mnmE trmE HMPREF0602_1893	Neisseria meningitidis ATCC 13091
D,D-heptose 1,7-bisphosphate phosphatase (EC 3.1.3.-)	gmhB HMPREF0602_1947	Neisseria meningitidis ATCC 13091
Cysteine desulfurase IscS (EC 2.8.1.7)	iscS HMPREF0602_0721	Neisseria meningitidis ATCC 13091
50S ribosomal subunit assembly factor BipA (EC 3.6.5.-) (GTP-binding protein BipA)	typA bipA HMPREF0602_0962	Neisseria meningitidis ATCC 13091
Na(+)-translocating NADH-quinone reductase subunit F (Na(+)-NQR subunit F) (Na(+)-translocating NQR subunit F) (EC 7.2.1.1) (NQR complex subunit F) (NQR-1 subunit F)	nqrF HMPREF0602_1562	Neisseria meningitidis ATCC 13091
Aconitate hydratase B (EC 4.2.1.3) (EC 4.2.1.99) (2-methylisocitrate dehydratase)	acnB HMPREF0602_0508	Neisseria meningitidis ATCC 13091
GTPase Obg (EC 3.6.5.-) (GTP-binding protein Obg)	cgtA obg HMPREF0602_2012	Neisseria meningitidis ATCC 13091
Elongation factor G (EF-G)	fusA M0579_00854	Neisseria meningitidis M0579
50S ribosomal protein L7/L12	rplL N875_07200	Neisseria meningitidis LNP21362
Aconitate hydratase B (EC 4.2.1.3) (EC 4.2.1.99) (2-methylisocitrate dehydratase)	N875_10130	Neisseria meningitidis LNP21362
Na(+)-translocating NADH-quinone reductase subunit C (Na(+)-NQR subunit C) (Na(+)-translocating NQR subunit C) (EC 7.2.1.1) (NQR complex subunit C) (NQR-1 subunit C)	nqrC M0579_01457	Neisseria meningitidis M0579
NADH-quinone oxidoreductase subunit F (EC 7.1.1.-)	NELON_09010	Neisseria elongata subsp. glycolytica ATCC 29315
Murein hydrolase transporter LrgA	NELON_11505	Neisseria elongata subsp. glycolytica ATCC 29315
NAD kinase (EC 2.7.1.23) (ATP-dependent NAD kinase)	nadK NELON_04720	Neisseria elongata subsp. glycolytica ATCC 29315
UDP-N-acetylenolpyruvoylglucosamine reductase (EC 1.3.1.98) (UDP-N-acetylmuramate dehydrogenase)	murB NEISUBOT_04331	Neisseria subflava NJ9703
Glucose-6-phosphate isomerase (GPI) (EC 5.3.1.9) (Phosphoglucose isomerase) (PGI) (Phosphohexose isomerase) (PHI)	pgi NMH_1837	Neisseria meningitidis serogroup B / serotype 15 (strain H44/76)
30S ribosomal protein S2	rpsB NMH_2112	Neisseria meningitidis serogroup B / serotype 15 (strain H44/76)
Sugar transporter	B2G52_08435	Neisseria lactamica
Acetylglutamate kinase (EC 2.7.2.8) (N-acetyl-L-glutamate 5-phosphotransferase) (NAG kinase) (NAGK)	argB NEILACOT_03426	Neisseria lactamica ATCC 23970
Elongation factor G (EF-G)	fusA NMEN2795_0161	Neisseria meningitidis NM2795
50S ribosomal protein L7/L12	rplL NMEN2795_0154	Neisseria meningitidis NM2795
Acetyl-coenzyme A carboxylase carboxyl transferase subunit beta (ACCase subunit beta) (Acetyl-CoA carboxylase carboxyltransferase subunit beta) (EC 2.1.3.15)	accD NEILACOT_04515	Neisseria lactamica ATCC 23970
Na(+)-translocating NADH-quinone reductase subunit C (Na(+)-NQR subunit C) (Na(+)-translocating NQR subunit C) (EC 7.2.1.1) (NQR complex subunit C) (NQR-1 subunit C)	nqrC NMBB_0625	Neisseria meningitidis serogroup B (strain alpha710)
Elongation factor G (EF-G)	fusA NMBB_0143	Neisseria meningitidis serogroup B (strain alpha710)
30S ribosomal protein S6	rpsF NMBB_1462	Neisseria meningitidis serogroup B (strain alpha710)
Ferrochelatase (EC 4.99.1.1) (Heme synthase) (Protoheme ferro-lyase)	hemH NMBB_0812	Neisseria meningitidis serogroup B (strain alpha710)
D,D-heptose 1,7-bisphosphate phosphatase (EC 3.1.3.-)	NMBB_2329	Neisseria meningitidis serogroup B (strain alpha710)
50S ribosomal protein L7/L12	rplL NMBB_0135	Neisseria meningitidis serogroup B (strain alpha710)
Aconitate hydratase B (EC 4.2.1.3) (EC 4.2.1.99) (2-methylisocitrate dehydratase)	NMBB_1801	Neisseria meningitidis serogroup B (strain alpha710)
Lytic enzyme	HMPREF3052_03830	Neisseria sp. HMSC056A03
Trigger factor (TF) (EC 5.2.1.8) (PPIase)	tig NELON_08840	Neisseria elongata subsp. glycolytica ATCC 29315
Bifunctional chorismate mutase/prephenate dehydratase (EC 4.2.1.51) (EC 5.4.99.5) (Chorismate mutase-prephenate dehydratase) (p-protein)	NELON_07990	Neisseria elongata subsp. glycolytica ATCC 29315
Glucose-6-phosphate isomerase (GPI) (EC 5.3.1.9) (Phosphoglucose isomerase) (PGI) (Phosphohexose isomerase) (PHI)	pgi N875_00020	Neisseria meningitidis LNP21362
Bile acid transporter	NEIMUCOT_06176	Neisseria mucosa ATCC 25996
Na(+)-translocating NADH-quinone reductase subunit C (Na(+)-NQR subunit C) (Na(+)-translocating NQR subunit C) (EC 7.2.1.1) (NQR complex subunit C) (NQR-1 subunit C)	nqrC NEIMUCOT_03833	Neisseria mucosa ATCC 25996
Transporter, auxin efflux carrier (AEC) family protein	NEIMUCOT_05785	Neisseria mucosa ATCC 25996
Pyruvate formate-lyase-activating enzyme (EC 1.97.1.4)	pflA NEIMUCOT_04790	Neisseria mucosa ATCC 25996
50S ribosomal subunit assembly factor BipA (EC 3.6.5.-) (GTP-binding protein BipA)	typA bipA NMC1099	Neisseria meningitidis serogroup C / serotype 2a (strain ATCC 700532 / DSM 15464 / FAM18)
Probable peptidoglycan D,D-transpeptidase PenA (EC 3.4.16.4) (Penicillin-binding protein 2) (PBP-2)	penA	Neisseria perflava
Lipid A biosynthesis (KDO)2-(Lauroyl)-lipid IVA acyltransferase	NEISICOT_01331	Neisseria sicca ATCC 29256
Histidine--tRNA ligase (EC 6.1.1.21) (Histidyl-tRNA synthetase) (HisRS)	hisS NEISICOT_00181	Neisseria sicca ATCC 29256
Uncharacterized protein	NEISICOT_02065	Neisseria sicca ATCC 29256
TraG/TraD family protein	NEISICOT_02411	Neisseria sicca ATCC 29256
TonB-dependent siderophore receptor	NEISICOT_01191	Neisseria sicca ATCC 29256
Glucose-6-phosphate isomerase (GPI) (EC 5.3.1.9) (Phosphoglucose isomerase) (PGI) (Phosphohexose isomerase) (PHI)	pgi NEIFLAOT_00035	Neisseria flavescens NRL30031/H210
Nucleoside diphosphate kinase (NDK) (NDP kinase) (EC 2.7.4.6) (Nucleoside-2-P kinase)	ndk NMH_1734	Neisseria meningitidis serogroup B / serotype 15 (strain H44/76)
30S ribosomal protein S6	rpsF NMH_1754	Neisseria meningitidis serogroup B / serotype 15 (strain H44/76)
Putrescine-binding periplasmic protein	COI09_07025	Neisseria meningitidis
GTPase HflX (GTP-binding protein HflX)	hflX NMA1445	Neisseria meningitidis serogroup A / serotype 4A (strain DSM 15465 / Z2491)
DNA topoisomerase 4 subunit A (EC 5.6.2.2) (Topoisomerase IV subunit A)	parC NMA1802	Neisseria meningitidis serogroup A / serotype 4A (strain DSM 15465 / Z2491)
D,D-heptose 1,7-bisphosphate phosphatase (EC 3.1.3.-)	gmhB NMEN2795_1989	Neisseria meningitidis NM2795
TonB-dependent receptor	NEICINOT_04527	Neisseria cinerea ATCC 14685
Chaperonin GroEL (EC 5.6.1.7) (60 kDa chaperonin) (Chaperonin-60) (Cpn60)	groL groEL NEICINOT_05129	Neisseria cinerea ATCC 14685
30S ribosomal protein S6	rpsF	Neisseria meningitidis serogroup B
Nucleoside diphosphate kinase (NDK) (NDP kinase) (EC 2.7.4.6) (Nucleoside-2-P kinase)	ndk N875_00450	Neisseria meningitidis LNP21362
50S ribosomal protein L17	rplQ N875_07390	Neisseria meningitidis LNP21362
30S ribosomal protein S6	rpsF N875_00370	Neisseria meningitidis LNP21362
Uncharacterized protein	M0579_01912	Neisseria meningitidis M0579
Ferrochelatase (EC 4.99.1.1) (Heme synthase) (Protoheme ferro-lyase)	hemH M0579_01625	Neisseria meningitidis M0579
30S ribosomal protein S1	rpsA M0579_02155	Neisseria meningitidis M0579
D,D-heptose 1,7-bisphosphate phosphatase (EC 3.1.3.-)	gmhB M0579_01132	Neisseria meningitidis M0579
Ferrichrome receptor FcuA	fcuA M0579_02197	Neisseria meningitidis M0579
50S ribosomal protein L7/L12	rplL M0579_00862	Neisseria meningitidis M0579
Phosphate transporter	NEIMUCOT_04263	Neisseria mucosa ATCC 25996
50S ribosomal protein L7/L12	rplL HMPREF0602_2215	Neisseria meningitidis ATCC 13091
Electron transport complex, RnfABCDGE type, B subunit	rnfB HMPREF0602_2303	Neisseria meningitidis ATCC 13091
30S ribosomal protein S6	rpsF HMPREF0602_0793	Neisseria meningitidis ATCC 13091
Chromosome partition protein Smc	smc HMPREF0602_1585	Neisseria meningitidis ATCC 13091
ATP synthase subunit beta (EC 7.1.2.2) (ATP synthase F1 sector subunit beta) (F-ATPase subunit beta)	atpD HMPREF0602_1826	Neisseria meningitidis ATCC 13091
Amino acid carrier protein	agcS HMPREF0602_2262	Neisseria meningitidis ATCC 13091
Arginine--tRNA ligase (EC 6.1.1.19) (Arginyl-tRNA synthetase) (ArgRS)	argS HMPREF0602_0577	Neisseria meningitidis ATCC 13091
Elongation factor G (EF-G)	fusA HMPREF0602_2223	Neisseria meningitidis ATCC 13091
Phospho-N-acetylmuramoyl-pentapeptide-transferase (EC 2.7.8.13) (UDP-MurNAc-pentapeptide phosphotransferase)	mraY HMPREF0602_0189	Neisseria meningitidis ATCC 13091
Putative signal peptide peptidase SppA, 36K type	HMPREF0602_2052	Neisseria meningitidis ATCC 13091
Lipid A export permease/ATP-binding protein MsbA	msbA HMPREF0602_1810	Neisseria meningitidis ATCC 13091
1-(5-phosphoribosyl)-5-[(5-phosphoribosylamino)methylideneamino] imidazole-4-carboxamide isomerase (EC 5.3.1.16) (Phosphoribosylformimino-5-aminoimidazole carboxamide ribotide isomerase)	hisA HMPREF0602_1488	Neisseria meningitidis ATCC 13091
Uncharacterized protein	B2G52_09285	Neisseria lactamica
Ubiquinone biosynthesis accessory factor UbiK	ubiK B2G52_00160	Neisseria lactamica
Transferrin-binding protein B (Fragment)	tbpB	Neisseria meningitidis serogroup B
ATP synthase subunit b (ATP synthase F(0) sector subunit b) (ATPase subunit I) (F-type ATPase subunit b) (F-ATPase subunit b)	atpF TV01_1169 TW90_1196	Neisseria flavescens
ATP synthase subunit alpha (EC 7.1.2.2) (ATP synthase F1 sector subunit alpha) (F-ATPase subunit alpha)	atpA E8M63_03740 WHOF_00455 WHOF_02500 WHOM_00280 WHOM_02356	Neisseria gonorrhoeae
Conjugal transfer protein TrbF (TrbF)	WHOM_01564 WHOM_PCO00023	Neisseria gonorrhoeae
CtrA (Fragment)	ctrA	Neisseria meningitidis
Uncharacterized protein	NEIFLAOT_02563	Neisseria flavescens NRL30031/H210
Peptidoglycan lytic exotransglycosylase (EC 4.2.2.n1) (Murein hydrolase A)	NEIFLAOT_02404	Neisseria flavescens NRL30031/H210
Ribosomal RNA small subunit methyltransferase J (EC 2.1.1.242) (16S rRNA m2G1516 methyltransferase) (rRNA (guanine-N(2)-)-methyltransferase)	rsmJ NEIFLAOT_00752	Neisseria flavescens NRL30031/H210
MBOAT family protein	NEIFLAOT_02422	Neisseria flavescens NRL30031/H210
Sulfate ABC transporter ATP-binding protein	cysA CNQ34_08825 GJE05_02810	Neisseria meningitidis
D,D-heptose 1,7-bisphosphate phosphatase (EC 3.1.3.-)	gmhB COH52_11340 COI09_03795 ERS040961_01449 GQF23_08450 I7J91_08940 JY21_08055	Neisseria meningitidis
50S ribosomal protein L7/L12	rplL A6J47_011605 A6J53_03955 B1A92_08815 COH52_00895 COI09_03195 ERS040961_01547 ERS514851_00475 GJE05_09075 GQF23_08980 I7J91_01225 JY21_01425 NCTC8554_01631 NMA510612_0154	Neisseria meningitidis
Phospho-N-acetylmuramoyl-pentapeptide-transferase (EC 2.7.8.13) (UDP-MurNAc-pentapeptide phosphotransferase)	mraY CNQ34_01475 GQF23_07245 I7J91_02305	Neisseria meningitidis
30S ribosomal protein S6	rpsF A6J47_005240 A6J53_12140 B1A92_00935 CNQ34_10045 COH52_00380 ERS514851_00745 GJE05_04980 GQF23_02430 I7J91_04165 JY21_05085 NCTC8249_01314 NCTC8554_00221	Neisseria meningitidis
ABC transporter, substrate-binding protein, family 5 (Peptide ABC transporter substrate-binding protein)	NEIELOOT_01849 NELON_10480	Neisseria elongata subsp. glycolytica ATCC 29315
UPF0761 membrane protein NEIELOOT_00923	NEIELOOT_00923 NELON_09345	Neisseria elongata subsp. glycolytica ATCC 29315
Imelysin family protein	HMPREF1051_1514	Neisseria sicca VK64
ATP synthase subunit alpha (EC 7.1.2.2) (ATP synthase F1 sector subunit alpha) (F-ATPase subunit alpha)	atpA NGMG_00539	Neisseria gonorrhoeae DGI2
Elongation factor G (EF-G)	fusA A6J47_011635 B1A92_08785 CNQ34_04755 COH52_00930 ERS514851_00470 GJE05_09040 I7J91_01260 JY21_01390	Neisseria meningitidis
30S ribosomal protein S2	rpsB A6J53_02710 B1A92_09145 ERS040961_01637 GQF23_01340 I7J91_03700 NCTC8554_01423	Neisseria meningitidis
50S ribosomal protein L11	rplK NGMG_01904	Neisseria gonorrhoeae DGI2
Endolytic murein transglycosylase (EC 4.2.2.-) (Peptidoglycan polymerization terminase)	mltG HMPREF1051_2756	Neisseria sicca VK64
Na(+)-translocating NADH-quinone reductase subunit F (Na(+)-NQR subunit F) (Na(+)-translocating NQR subunit F) (EC 7.2.1.1) (NQR complex subunit F) (NQR-1 subunit F)	nqrF A6J47_000965 B1A92_04845 CNQ34_07010 ERS514851_01699 NMA510612_0844	Neisseria meningitidis
PF12275 family protein	HMPREF1051_0228	Neisseria sicca VK64
Nucleoside diphosphate kinase (NDK) (NDP kinase) (EC 2.7.4.6) (Nucleoside-2-P kinase)	ndk A6J47_005155 A6J53_12055 B1A92_00850 CNQ34_10130 ERS040961_00355 ERS514851_00758 GQF23_02515 I7J91_04085 JY21_05160 NCTC8554_00234 NMA510612_1681	Neisseria meningitidis
Membrane protein	NEIELOOT_01904 NELON_03210	Neisseria elongata subsp. glycolytica ATCC 29315
50S ribosomal protein L17	rplQ B1A92_02185 COI09_03390 GQF23_03015	Neisseria meningitidis
1-(5-phosphoribosyl)-5-[(5-phosphoribosylamino)methylideneamino] imidazole-4-carboxamide isomerase (EC 5.3.1.16) (Phosphoribosylformimino-5-aminoimidazole carboxamide ribotide isomerase)	hisA A6J47_001345 CNQ34_07395	Neisseria meningitidis
Probable peptidoglycan D,D-transpeptidase PenA (EC 3.4.16.4) (Penicillin-binding protein 2) (PBP-2)	penA	Neisseria meningitidis
DNA topoisomerase (EC 5.6.2.1) (Omega-protein) (Relaxing enzyme) (Swivelase) (Untwisting enzyme)	topB WHOM_01540	Neisseria gonorrhoeae
50S ribosomal protein L11	rplK E8M63_02560 WHOF_00518 WHOF_02157C WHOM_01882 WHOM_02153	Neisseria gonorrhoeae
Glucose-6-phosphate isomerase (GPI) (EC 5.3.1.9) (Phosphoglucose isomerase) (PGI) (Phosphohexose isomerase) (PHI)	pgi NEIELOOT_00873 NELON_03095	Neisseria elongata subsp. glycolytica ATCC 29315
Dihydrolipoyllysine-residue succinyltransferase component of 2-oxoglutarate dehydrogenase complex (EC 2.3.1.61) (2-oxoglutarate dehydrogenase complex component E2)	sucB NEIELOOT_02962 NELON_09515	Neisseria elongata subsp. glycolytica ATCC 29315
3-isopropylmalate dehydrogenase (EC 1.1.1.85) (3-IPM-DH) (Beta-IPM dehydrogenase) (IMDH)	leuB NEIELOOT_01499 NELON_03895	Neisseria elongata subsp. glycolytica ATCC 29315
Phosphoenolpyruvate-protein phosphotransferase (EC 2.7.3.9) (Phosphotransferase system, enzyme I)	ptsP NEIELOOT_00126 NELON_11235	Neisseria elongata subsp. glycolytica ATCC 29315
Shikimate kinase (SK) (EC 2.7.1.71)	aroK NEIELOOT_01585 NELON_04200	Neisseria elongata subsp. glycolytica ATCC 29315
Pyridoxine 5'-phosphate synthase (PNP synthase) (EC 2.6.99.2)	pdxJ NEIELOOT_01113 NELON_07220	Neisseria elongata subsp. glycolytica ATCC 29315
Ferrochelatase (EC 4.99.1.1) (Heme synthase) (Protoheme ferro-lyase)	hemH B1A92_06040 COH52_12730 I7J91_00890	Neisseria meningitidis
Cellular process
DNA ligase (EC 6.5.1.2) (Polydeoxyribonucleotide synthase [NAD(+)])	ligA NMCC_0619	Neisseria meningitidis serogroup C (strain 053442)
DNA ligase (EC 6.5.1.2) (Polydeoxyribonucleotide synthase [NAD(+)])	ligA NMB0666	Neisseria meningitidis serogroup B (strain MC58)
HPr kinase/phosphorylase (HPrK/P) (EC 2.7.11.-) (EC 2.7.4.-) (HPr(Ser) kinase/phosphorylase)	hprK NGK_0462	Neisseria gonorrhoeae (strain NCCP11945)
Na(+)-translocating NADH-quinone reductase subunit F (Na(+)-NQR subunit F) (Na(+)-translocating NQR subunit F) (EC 7.2.1.1) (NQR complex subunit F) (NQR-1 subunit F)	nqrF NMC0505	Neisseria meningitidis serogroup C / serotype 2a (strain ATCC 700532 / DSM 15464 / FAM18)
HPr kinase/phosphorylase (HPrK/P) (EC 2.7.11.-) (EC 2.7.4.-) (HPr(Ser) kinase/phosphorylase)	hprK NGO0314	Neisseria gonorrhoeae (strain ATCC 700825 / FA 1090)
Na(+)-translocating NADH-quinone reductase subunit F (Na(+)-NQR subunit F) (Na(+)-translocating NQR subunit F) (EC 7.2.1.1) (NQR complex subunit F) (NQR-1 subunit F)	nqrF NMCC_0510	Neisseria meningitidis serogroup C (strain 053442)
50S ribosomal protein L7/L12	rplL NMCC_2014	Neisseria meningitidis serogroup C (strain 053442)
50S ribosomal protein L7/L12	rplL NMA0143	Neisseria meningitidis serogroup A / serotype 4A (strain DSM 15465 / Z2491)
50S ribosomal protein L7/L12	rplL NMB0131	Neisseria meningitidis serogroup B (strain MC58)
50S ribosomal protein L7/L12	rplL NMC0122	Neisseria meningitidis serogroup C / serotype 2a (strain ATCC 700532 / DSM 15464 / FAM18)
50S ribosomal protein L7/L12	rplL NMBH4476_0128 NMH_0346	Neisseria meningitidis serogroup B / serotype 15 (strain H44/76)
Glucose-6-phosphate isomerase 1 (GPI 1) (EC 5.3.1.9) (Phosphoglucose isomerase 1) (PGI 1) (Phosphohexose isomerase 1) (PHI 1)	pgi1 NMB1388	Neisseria meningitidis serogroup B (strain MC58)
Glucokinase (EC 2.7.1.2) (Glucose kinase)	glk NGO0717	Neisseria gonorrhoeae (strain ATCC 700825 / FA 1090)
Ornithine carbamoyltransferase (OTCase) (EC 2.1.3.3) (Fragment)	argF	Neisseria cinerea
Phospho-N-acetylmuramoyl-pentapeptide-transferase (EC 2.7.8.13) (UDP-MurNAc-pentapeptide phosphotransferase)	mraY NMA2066	Neisseria meningitidis serogroup A / serotype 4A (strain DSM 15465 / Z2491)
D-glycero-beta-D-manno-heptose-1,7-bisphosphate 7-phosphatase (EC 3.1.3.82) (D,D-heptose 1,7-bisphosphate phosphatase) (HBP phosphatase)	gmhB NMA0405	Neisseria meningitidis serogroup A / serotype 4A (strain DSM 15465 / Z2491)
ATP synthase subunit alpha (EC 7.1.2.2) (ATP synthase F1 sector subunit alpha) (F-ATPase subunit alpha)	atpA NGO2148	Neisseria gonorrhoeae (strain ATCC 700825 / FA 1090)
Elongation factor G (EF-G)	fusA NMCC_2009	Neisseria meningitidis serogroup C (strain 053442)
Elongation factor G (EF-G)	fusA NMA0135	Neisseria meningitidis serogroup A / serotype 4A (strain DSM 15465 / Z2491)
Elongation factor G (EF-G)	fusA NMC0127	Neisseria meningitidis serogroup C / serotype 2a (strain ATCC 700532 / DSM 15464 / FAM18)
Major ferric iron-binding protein (FBP) (Major iron-regulated protein) (MIRP)	fbp	Neisseria gonorrhoeae
Na(+)-translocating NADH-quinone reductase subunit F (Na(+)-NQR subunit F) (Na(+)-translocating NQR subunit F) (EC 7.2.1.1) (NQR complex subunit F) (NQR-1 subunit F)	nqrF NMA0747	Neisseria meningitidis serogroup A / serotype 4A (strain DSM 15465 / Z2491)
50S ribosomal protein L9	rplI	Neisseria gonorrhoeae
30S ribosomal protein S6	rpsF NMCC_1238	Neisseria meningitidis serogroup C (strain 053442)
30S ribosomal protein S6	rpsF NMC1260	Neisseria meningitidis serogroup C / serotype 2a (strain ATCC 700532 / DSM 15464 / FAM18)
30S ribosomal protein S2	rpsB NMB2101	Neisseria meningitidis serogroup B (strain MC58)
50S ribosomal protein L17	rplQ NMCC_1983	Neisseria meningitidis serogroup C (strain 053442)
50S ribosomal protein L11	rplK NGO1855	Neisseria gonorrhoeae (strain ATCC 700825 / FA 1090)
50S ribosomal protein L11	rplK NGK_2416	Neisseria gonorrhoeae (strain NCCP11945)
50S ribosomal protein L17	rplQ NMB0169	Neisseria meningitidis serogroup B (strain MC58)
N-(5'-phosphoribosyl)anthranilate isomerase (PRAI) (EC 5.3.1.24)	trpF NMB0688	Neisseria meningitidis serogroup B (strain MC58)
30S ribosomal protein S6	rpsF NMA1537	Neisseria meningitidis serogroup A / serotype 4A (strain DSM 15465 / Z2491)
30S ribosomal protein S2	rpsB NMA0328	Neisseria meningitidis serogroup A / serotype 4A (strain DSM 15465 / Z2491)
Nucleoside diphosphate kinase (NDK) (NDP kinase) (EC 2.7.4.6) (Nucleoside-2-P kinase)	ndk NMA1521	Neisseria meningitidis serogroup A / serotype 4A (strain DSM 15465 / Z2491)
Nucleoside diphosphate kinase (NDK) (NDP kinase) (EC 2.7.4.6) (Nucleoside-2-P kinase)	ndk NMB1307	Neisseria meningitidis serogroup B (strain MC58)
Nucleoside diphosphate kinase (NDK) (NDP kinase) (EC 2.7.4.6) (Nucleoside-2-P kinase)	ndk NMC1244	Neisseria meningitidis serogroup C / serotype 2a (strain ATCC 700532 / DSM 15464 / FAM18)
Nucleoside diphosphate kinase (NDK) (NDP kinase) (EC 2.7.4.6) (Nucleoside-2-P kinase)	ndk NMO_1148	Neisseria meningitidis (strain alpha14)
30S ribosomal protein S6	rpsF NMO_1163	Neisseria meningitidis (strain alpha14)
Glutaredoxin 2	grxB NLA_5390	Neisseria lactamica (strain 020-06)
Coenzyme A biosynthesis bifunctional protein CoaBC (DNA/pantothenate metabolism flavoprotein) (Phosphopantothenoylcysteine synthetase/decarboxylase) (PPCS-PPCDC) [Includes: Phosphopantothenoylcysteine decarboxylase (PPC decarboxylase) (PPC-DC) (EC 4.1.1.36) (CoaC); Phosphopantothenate--cysteine ligase (EC 6.3.2.5) (CoaB) (Phosphopantothenoylcysteine synthetase) (PPC synthetase) (PPC-S)]	coaBC NLA_6260	Neisseria lactamica (strain 020-06)
DNA polymerase III subunit delta	holB COI09_02745	Neisseria meningitidis
Cell division protein FtsK	NGK_1328	Neisseria gonorrhoeae (strain NCCP11945)
DNA mismatch repair protein MutS	mutS NELON_00870	Neisseria elongata subsp. glycolytica ATCC 29315
Copper-exporting ATPase (EC 3.6.3.4)	NEIELOOT_00186	Neisseria elongata subsp. glycolytica ATCC 29315
Isoleucine--tRNA ligase (EC 6.1.1.5) (Isoleucyl-tRNA synthetase) (IleRS)	ileS NELON_10880	Neisseria elongata subsp. glycolytica ATCC 29315
23S rRNA (Uracil-5-)-methyltransferase RumA (EC 2.1.1.-)	rumA NEIELOOT_00328	Neisseria elongata subsp. glycolytica ATCC 29315
Carbamoyl-phosphate synthase small chain (EC 6.3.5.5) (Carbamoyl-phosphate synthetase glutamine chain)	carA COI09_00845	Neisseria meningitidis
Amino-acid transporter	NCTC8249_00144	Neisseria meningitidis
Putative acyltransferase	NMA0662	Neisseria meningitidis serogroup A / serotype 4A (strain DSM 15465 / Z2491)
50S ribosomal protein L7/L12	rplL NMO_1907	Neisseria meningitidis (strain alpha14)
Na(+)-translocating NADH-quinone reductase subunit F (Na(+)-NQR subunit F) (Na(+)-translocating NQR subunit F) (EC 7.2.1.1) (NQR complex subunit F) (NQR-1 subunit F)	nqrF NMO_0447	Neisseria meningitidis (strain alpha14)
Elongation factor G (EF-G)	fusA NMO_1900	Neisseria meningitidis (strain alpha14)
Phospho-N-acetylmuramoyl-pentapeptide-transferase (EC 2.7.8.13) (UDP-MurNAc-pentapeptide phosphotransferase)	mraY NMO_1622	Neisseria meningitidis (strain alpha14)
Bifunctional chorismate mutase/prephenate dehydratase (EC 4.2.1.51) (EC 5.4.99.5) (Chorismate mutase-prephenate dehydratase) (p-protein)	HMPREF3107_10120	Neisseria sp. HMSC31F04
Phospho-N-acetylmuramoyl-pentapeptide-transferase (EC 2.7.8.13) (UDP-MurNAc-pentapeptide phosphotransferase)	mraY	Neisseria meningitidis serogroup B
Nucleoside diphosphate kinase (NDK) (NDP kinase) (EC 2.7.4.6) (Nucleoside-2-P kinase)	ndk	Neisseria meningitidis serogroup B
50S ribosomal protein L7/L12	rplL	Neisseria meningitidis serogroup B
D,D-heptose 1,7-bisphosphate phosphatase (EC 3.1.3.-)		Neisseria meningitidis serogroup B
EtfB protein	COI09_09565	Neisseria meningitidis
Aconitate hydratase B (EC 4.2.1.3) (EC 4.2.1.99) (2-methylisocitrate dehydratase)	acnB NMCC_1475	Neisseria meningitidis serogroup C (strain 053442)
50S ribosomal protein L1	rplA HMPREF0602_2213	Neisseria meningitidis ATCC 13091
Succinate--CoA ligase [ADP-forming] subunit alpha (EC 6.2.1.5) (Succinyl-CoA synthetase subunit alpha) (SCS-alpha)	sucD HMPREF0602_1150	Neisseria meningitidis ATCC 13091
DNA ligase (EC 6.5.1.2) (Polydeoxyribonucleotide synthase [NAD(+)])	ligA HMPREF0602_1450	Neisseria meningitidis ATCC 13091
Nucleoside diphosphate kinase (NDK) (NDP kinase) (EC 2.7.4.6) (Nucleoside-2-P kinase)	ndk HMPREF0602_0813	Neisseria meningitidis ATCC 13091
tRNA modification GTPase MnmE (EC 3.6.-.-)	mnmE trmE HMPREF0602_1893	Neisseria meningitidis ATCC 13091
D,D-heptose 1,7-bisphosphate phosphatase (EC 3.1.3.-)	gmhB HMPREF0602_1947	Neisseria meningitidis ATCC 13091
5-methyltetrahydropteroyltriglutamate--homocysteine methyltransferase (EC 2.1.1.14) (Cobalamin-independent methionine synthase) (Methionine synthase, vitamin-B12 independent isozyme)	metE HMPREF0602_1167	Neisseria meningitidis ATCC 13091
Cysteine desulfurase IscS (EC 2.8.1.7)	iscS HMPREF0602_0721	Neisseria meningitidis ATCC 13091
50S ribosomal subunit assembly factor BipA (EC 3.6.5.-) (GTP-binding protein BipA)	typA bipA HMPREF0602_0962	Neisseria meningitidis ATCC 13091
Na(+)-translocating NADH-quinone reductase subunit F (Na(+)-NQR subunit F) (Na(+)-translocating NQR subunit F) (EC 7.2.1.1) (NQR complex subunit F) (NQR-1 subunit F)	nqrF HMPREF0602_1562	Neisseria meningitidis ATCC 13091
Aconitate hydratase B (EC 4.2.1.3) (EC 4.2.1.99) (2-methylisocitrate dehydratase)	acnB HMPREF0602_0508	Neisseria meningitidis ATCC 13091
Inosine-5'-monophosphate dehydrogenase (IMP dehydrogenase) (IMPD) (IMPDH) (EC 1.1.1.205)	guaB HMPREF0602_0959	Neisseria meningitidis ATCC 13091
GMP synthase [glutamine-hydrolyzing] (EC 6.3.5.2) (GMP synthetase) (Glutamine amidotransferase)	guaA HMPREF0602_1811	Neisseria meningitidis ATCC 13091
GTPase Obg (EC 3.6.5.-) (GTP-binding protein Obg)	cgtA obg HMPREF0602_2012	Neisseria meningitidis ATCC 13091
Inosine-5'-monophosphate dehydrogenase (IMP dehydrogenase) (IMPD) (IMPDH) (EC 1.1.1.205)	guaB N875_01020	Neisseria meningitidis LNP21362
Elongation factor G (EF-G)	fusA M0579_00854	Neisseria meningitidis M0579
50S ribosomal protein L7/L12	rplL N875_07200	Neisseria meningitidis LNP21362
Aconitate hydratase B (EC 4.2.1.3) (EC 4.2.1.99) (2-methylisocitrate dehydratase)	N875_10130	Neisseria meningitidis LNP21362
N-(5'-phosphoribosyl)anthranilate isomerase (PRAI) (EC 5.3.1.24)	trpF N875_03580	Neisseria meningitidis LNP21362
NADH-quinone oxidoreductase subunit F (EC 7.1.1.-)	NELON_09010	Neisseria elongata subsp. glycolytica ATCC 29315
NAD kinase (EC 2.7.1.23) (ATP-dependent NAD kinase)	nadK NELON_04720	Neisseria elongata subsp. glycolytica ATCC 29315
UDP-N-acetylenolpyruvoylglucosamine reductase (EC 1.3.1.98) (UDP-N-acetylmuramate dehydrogenase)	murB NEISUBOT_04331	Neisseria subflava NJ9703
Glucose-6-phosphate isomerase (GPI) (EC 5.3.1.9) (Phosphoglucose isomerase) (PGI) (Phosphohexose isomerase) (PHI)	pgi NMH_1837	Neisseria meningitidis serogroup B / serotype 15 (strain H44/76)
30S ribosomal protein S2	rpsB NMH_2112	Neisseria meningitidis serogroup B / serotype 15 (strain H44/76)
DNA ligase (EC 6.5.1.2) (Polydeoxyribonucleotide synthase [NAD(+)])	ligA NMH_2274	Neisseria meningitidis serogroup B / serotype 15 (strain H44/76)
Putative phage replication protein O domain protein	NEISUBOT_05149	Neisseria subflava NJ9703
Inosine-5'-monophosphate dehydrogenase (IMP dehydrogenase) (IMPD) (IMPDH) (EC 1.1.1.205)	guaB NMH_1089	Neisseria meningitidis serogroup B / serotype 15 (strain H44/76)
N-(5'-phosphoribosyl)anthranilate isomerase (PRAI) (EC 5.3.1.24)	trpF NMH_2305	Neisseria meningitidis serogroup B / serotype 15 (strain H44/76)
Hydroxyacylglutathione hydrolase (EC 3.1.2.6) (Glyoxalase II) (Glx II)	gloB B2G52_03235	Neisseria lactamica
Sugar transporter	B2G52_08435	Neisseria lactamica
Acetylglutamate kinase (EC 2.7.2.8) (N-acetyl-L-glutamate 5-phosphotransferase) (NAG kinase) (NAGK)	argB NEILACOT_03426	Neisseria lactamica ATCC 23970
Phosphoenolpyruvate synthase (PEP synthase) (EC 2.7.9.2) (Pyruvate, water dikinase)	ppsA NEILACOT_04955	Neisseria lactamica ATCC 23970
Elongation factor G (EF-G)	fusA NMEN2795_0161	Neisseria meningitidis NM2795
50S ribosomal protein L7/L12	rplL NMEN2795_0154	Neisseria meningitidis NM2795
Uncharacterized protein	NEILACOT_05006	Neisseria lactamica ATCC 23970
Acetyl-coenzyme A carboxylase carboxyl transferase subunit beta (ACCase subunit beta) (Acetyl-CoA carboxylase carboxyltransferase subunit beta) (EC 2.1.3.15)	accD NEILACOT_04515	Neisseria lactamica ATCC 23970
Elongation factor G (EF-G)	fusA NMBB_0143	Neisseria meningitidis serogroup B (strain alpha710)
30S ribosomal protein S6	rpsF NMBB_1462	Neisseria meningitidis serogroup B (strain alpha710)
Ferrochelatase (EC 4.99.1.1) (Heme synthase) (Protoheme ferro-lyase)	hemH NMBB_0812	Neisseria meningitidis serogroup B (strain alpha710)
D,D-heptose 1,7-bisphosphate phosphatase (EC 3.1.3.-)	NMBB_2329	Neisseria meningitidis serogroup B (strain alpha710)
50S ribosomal protein L7/L12	rplL NMBB_0135	Neisseria meningitidis serogroup B (strain alpha710)
Aconitate hydratase B (EC 4.2.1.3) (EC 4.2.1.99) (2-methylisocitrate dehydratase)	NMBB_1801	Neisseria meningitidis serogroup B (strain alpha710)
Trigger factor (TF) (EC 5.2.1.8) (PPIase)	tig NELON_08840	Neisseria elongata subsp. glycolytica ATCC 29315
Bifunctional chorismate mutase/prephenate dehydratase (EC 4.2.1.51) (EC 5.4.99.5) (Chorismate mutase-prephenate dehydratase) (p-protein)	NELON_07990	Neisseria elongata subsp. glycolytica ATCC 29315
Glucose-6-phosphate isomerase (GPI) (EC 5.3.1.9) (Phosphoglucose isomerase) (PGI) (Phosphohexose isomerase) (PHI)	pgi N875_00020	Neisseria meningitidis LNP21362
Homoserine kinase (HK) (HSK) (EC 2.7.1.39)	thrB NEIMUCOT_06116	Neisseria mucosa ATCC 25996
Transporter, auxin efflux carrier (AEC) family protein	NEIMUCOT_05785	Neisseria mucosa ATCC 25996
50S ribosomal subunit assembly factor BipA (EC 3.6.5.-) (GTP-binding protein BipA)	typA bipA NMC1099	Neisseria meningitidis serogroup C / serotype 2a (strain ATCC 700532 / DSM 15464 / FAM18)
Probable peptidoglycan D,D-transpeptidase PenA (EC 3.4.16.4) (Penicillin-binding protein 2) (PBP-2)	penA	Neisseria perflava
Lipid A biosynthesis (KDO)2-(Lauroyl)-lipid IVA acyltransferase	NEISICOT_01331	Neisseria sicca ATCC 29256
PPIC-type PPIASE domain protein	NEISICOT_01997	Neisseria sicca ATCC 29256
Transposase	NEISICOT_02828	Neisseria sicca ATCC 29256
Histidine--tRNA ligase (EC 6.1.1.21) (Histidyl-tRNA synthetase) (HisRS)	hisS NEISICOT_00181	Neisseria sicca ATCC 29256
TonB-dependent siderophore receptor	NEISICOT_01191	Neisseria sicca ATCC 29256
HpaII restriction endonuclease	NEIFLAOT_01355	Neisseria flavescens NRL30031/H210
Glucose-6-phosphate isomerase (GPI) (EC 5.3.1.9) (Phosphoglucose isomerase) (PGI) (Phosphohexose isomerase) (PHI)	pgi NEIFLAOT_00035	Neisseria flavescens NRL30031/H210
Inosine-5'-monophosphate dehydrogenase (IMP dehydrogenase) (IMPD) (IMPDH) (EC 1.1.1.205)	guaB COI09_04770 JY21_04910 NCTC8249_01165	Neisseria meningitidis
Nucleoside diphosphate kinase (NDK) (NDP kinase) (EC 2.7.4.6) (Nucleoside-2-P kinase)	ndk NMH_1734	Neisseria meningitidis serogroup B / serotype 15 (strain H44/76)
30S ribosomal protein S6	rpsF NMH_1754	Neisseria meningitidis serogroup B / serotype 15 (strain H44/76)
Inosine-5'-monophosphate dehydrogenase (IMP dehydrogenase) (IMPD) (IMPDH) (EC 1.1.1.205)	guaB NMB1201	Neisseria meningitidis serogroup B (strain MC58)
Inosine-5'-monophosphate dehydrogenase (IMP dehydrogenase) (IMPD) (IMPDH) (EC 1.1.1.205)	guaB NMEN2795_1210	Neisseria meningitidis NM2795
DNA topoisomerase 4 subunit A (EC 5.6.2.2) (Topoisomerase IV subunit A)	parC NMA1802	Neisseria meningitidis serogroup A / serotype 4A (strain DSM 15465 / Z2491)
D,D-heptose 1,7-bisphosphate phosphatase (EC 3.1.3.-)	gmhB NMEN2795_1989	Neisseria meningitidis NM2795
Chaperonin GroEL (EC 5.6.1.7) (60 kDa chaperonin) (Chaperonin-60) (Cpn60)	groL groEL NEICINOT_05129	Neisseria cinerea ATCC 14685
Major ferric iron-binding protein	fbp NEICINOT_03631	Neisseria cinerea ATCC 14685
DNA-3-methyladenine glycosylase I (EC 3.2.2.20)	tag NEICINOT_04724	Neisseria cinerea ATCC 14685
30S ribosomal protein S6	rpsF	Neisseria meningitidis serogroup B
Nucleoside diphosphate kinase (NDK) (NDP kinase) (EC 2.7.4.6) (Nucleoside-2-P kinase)	ndk N875_00450	Neisseria meningitidis LNP21362
50S ribosomal protein L17	rplQ N875_07390	Neisseria meningitidis LNP21362
30S ribosomal protein S6	rpsF N875_00370	Neisseria meningitidis LNP21362
Ferrochelatase (EC 4.99.1.1) (Heme synthase) (Protoheme ferro-lyase)	hemH M0579_01625	Neisseria meningitidis M0579
30S ribosomal protein S1	rpsA M0579_02155	Neisseria meningitidis M0579
D,D-heptose 1,7-bisphosphate phosphatase (EC 3.1.3.-)	gmhB M0579_01132	Neisseria meningitidis M0579
50S ribosomal protein L7/L12	rplL M0579_00862	Neisseria meningitidis M0579
Cell division protein FtsK	HMPREF2880_07340	Neisseria sp. HMSC067G11
Phosphate transporter	NEIMUCOT_04263	Neisseria mucosa ATCC 25996
50S ribosomal protein L7/L12	rplL HMPREF0602_2215	Neisseria meningitidis ATCC 13091
Electron transport complex, RnfABCDGE type, B subunit	rnfB HMPREF0602_2303	Neisseria meningitidis ATCC 13091
30S ribosomal protein S6	rpsF HMPREF0602_0793	Neisseria meningitidis ATCC 13091
Chromosome partition protein Smc	smc HMPREF0602_1585	Neisseria meningitidis ATCC 13091
ATP synthase subunit beta (EC 7.1.2.2) (ATP synthase F1 sector subunit beta) (F-ATPase subunit beta)	atpD HMPREF0602_1826	Neisseria meningitidis ATCC 13091
Amino acid carrier protein	agcS HMPREF0602_2262	Neisseria meningitidis ATCC 13091
Arginine--tRNA ligase (EC 6.1.1.19) (Arginyl-tRNA synthetase) (ArgRS)	argS HMPREF0602_0577	Neisseria meningitidis ATCC 13091
Elongation factor G (EF-G)	fusA HMPREF0602_2223	Neisseria meningitidis ATCC 13091
2,3-bisphosphoglycerate-dependent phosphoglycerate mutase (BPG-dependent PGAM) (PGAM) (Phosphoglyceromutase) (dPGM) (EC 5.4.2.11)	gpm gpmA HMPREF0602_0475	Neisseria meningitidis ATCC 13091
Phospho-N-acetylmuramoyl-pentapeptide-transferase (EC 2.7.8.13) (UDP-MurNAc-pentapeptide phosphotransferase)	mraY HMPREF0602_0189	Neisseria meningitidis ATCC 13091
Lipid A export permease/ATP-binding protein MsbA	msbA HMPREF0602_1810	Neisseria meningitidis ATCC 13091
Chaperone protein DnaK (HSP70) (Heat shock 70 kDa protein) (Heat shock protein 70)	dnaK HMPREF0602_1574	Neisseria meningitidis ATCC 13091
1-(5-phosphoribosyl)-5-[(5-phosphoribosylamino)methylideneamino] imidazole-4-carboxamide isomerase (EC 5.3.1.16) (Phosphoribosylformimino-5-aminoimidazole carboxamide ribotide isomerase)	hisA HMPREF0602_1488	Neisseria meningitidis ATCC 13091
Aspartyl/glutamyl-tRNA(Asn/Gln) amidotransferase subunit C (Asp/Glu-ADT subunit C) (EC 6.3.5.-)	gatC HMPREF3277_00870	Neisseria sp. HMSC70E02
Integrase	B2G52_09545	Neisseria lactamica
Ubiquinone biosynthesis accessory factor UbiK	ubiK B2G52_00160	Neisseria lactamica
ATP synthase subunit b (ATP synthase F(0) sector subunit b) (ATPase subunit I) (F-type ATPase subunit b) (F-ATPase subunit b)	atpF TV01_1169 TW90_1196	Neisseria flavescens
ATP synthase subunit alpha (EC 7.1.2.2) (ATP synthase F1 sector subunit alpha) (F-ATPase subunit alpha)	atpA E8M63_03740 WHOF_00455 WHOF_02500 WHOM_00280 WHOM_02356	Neisseria gonorrhoeae
HPr kinase/phosphorylase (HPrK/P) (EC 2.7.11.-) (EC 2.7.4.-) (HPr(Ser) kinase/phosphorylase)	hprK E8M63_00905 WHOF_00269 WHOF_00336 WHOM_00158 WHOM_00404	Neisseria gonorrhoeae
CtrA (Fragment)	ctrA	Neisseria meningitidis
Iron-sulfur cluster-binding protein	NEIFLAOT_00337	Neisseria flavescens NRL30031/H210
Lipid-A-disaccharide synthase (EC 2.4.1.182)	lpxB NEIFLAOT_02105	Neisseria flavescens NRL30031/H210
Sporulation and cell division repeat protein	NEIFLAOT_01203	Neisseria flavescens NRL30031/H210
Peptidoglycan lytic exotransglycosylase (EC 4.2.2.n1) (Murein hydrolase A)	NEIFLAOT_02404	Neisseria flavescens NRL30031/H210
Ribosomal RNA small subunit methyltransferase J (EC 2.1.1.242) (16S rRNA m2G1516 methyltransferase) (rRNA (guanine-N(2)-)-methyltransferase)	rsmJ NEIFLAOT_00752	Neisseria flavescens NRL30031/H210
Type III restriction enzyme, res subunit	NEIFLAOT_00567	Neisseria flavescens NRL30031/H210
MBOAT family protein	NEIFLAOT_02422	Neisseria flavescens NRL30031/H210
Sulfate ABC transporter ATP-binding protein	cysA CNQ34_08825 GJE05_02810	Neisseria meningitidis
D,D-heptose 1,7-bisphosphate phosphatase (EC 3.1.3.-)	gmhB COH52_11340 COI09_03795 ERS040961_01449 GQF23_08450 I7J91_08940 JY21_08055	Neisseria meningitidis
50S ribosomal protein L7/L12	rplL A6J47_011605 A6J53_03955 B1A92_08815 COH52_00895 COI09_03195 ERS040961_01547 ERS514851_00475 GJE05_09075 GQF23_08980 I7J91_01225 JY21_01425 NCTC8554_01631 NMA510612_0154	Neisseria meningitidis
Phospho-N-acetylmuramoyl-pentapeptide-transferase (EC 2.7.8.13) (UDP-MurNAc-pentapeptide phosphotransferase)	mraY CNQ34_01475 GQF23_07245 I7J91_02305	Neisseria meningitidis
DNA (cytosine-5-)-methyltransferase (EC 2.1.1.37)	A6J47_001975 CNQ34_08010	Neisseria meningitidis
30S ribosomal protein S6	rpsF A6J47_005240 A6J53_12140 B1A92_00935 CNQ34_10045 COH52_00380 ERS514851_00745 GJE05_04980 GQF23_02430 I7J91_04165 JY21_05085 NCTC8249_01314 NCTC8554_00221	Neisseria meningitidis
ABC transporter, substrate-binding protein, family 5 (Peptide ABC transporter substrate-binding protein)	NEIELOOT_01849 NELON_10480	Neisseria elongata subsp. glycolytica ATCC 29315
HPr kinase/phosphorylase (HPrK/P) (EC 2.7.11.-) (EC 2.7.4.-) (HPr(Ser) kinase/phosphorylase)	hprK NGMG_00162	Neisseria gonorrhoeae DGI2
Aspartyl/glutamyl-tRNA(Asn/Gln) amidotransferase subunit C (Asp/Glu-ADT subunit C) (EC 6.3.5.-)	gatC HMPREF1051_2037	Neisseria sicca VK64
ATP synthase subunit alpha (EC 7.1.2.2) (ATP synthase F1 sector subunit alpha) (F-ATPase subunit alpha)	atpA NGMG_00539	Neisseria gonorrhoeae DGI2
Elongation factor G (EF-G)	fusA A6J47_011635 B1A92_08785 CNQ34_04755 COH52_00930 ERS514851_00470 GJE05_09040 I7J91_01260 JY21_01390	Neisseria meningitidis
30S ribosomal protein S2	rpsB A6J53_02710 B1A92_09145 ERS040961_01637 GQF23_01340 I7J91_03700 NCTC8554_01423	Neisseria meningitidis
50S ribosomal protein L11	rplK NGMG_01904	Neisseria gonorrhoeae DGI2
Endolytic murein transglycosylase (EC 4.2.2.-) (Peptidoglycan polymerization terminase)	mltG HMPREF1051_2756	Neisseria sicca VK64
Phosphoserine phosphatase (EC 3.1.3.3) (O-phosphoserine phosphohydrolase)	serB HMPREF1051_1986	Neisseria sicca VK64
pre-crRNA processing endonuclease (EC 3.1.-.-)	cas5 HMPREF1051_1282	Neisseria sicca VK64
Na(+)-translocating NADH-quinone reductase subunit F (Na(+)-NQR subunit F) (Na(+)-translocating NQR subunit F) (EC 7.2.1.1) (NQR complex subunit F) (NQR-1 subunit F)	nqrF A6J47_000965 B1A92_04845 CNQ34_07010 ERS514851_01699 NMA510612_0844	Neisseria meningitidis
Nucleoside diphosphate kinase (NDK) (NDP kinase) (EC 2.7.4.6) (Nucleoside-2-P kinase)	ndk A6J47_005155 A6J53_12055 B1A92_00850 CNQ34_10130 ERS040961_00355 ERS514851_00758 GQF23_02515 I7J91_04085 JY21_05160 NCTC8554_00234 NMA510612_1681	Neisseria meningitidis
Exopolyphosphatase (EC 3.6.1.11)	ppx NEIELOOT_00438 NELON_06635	Neisseria elongata subsp. glycolytica ATCC 29315
50S ribosomal protein L17	rplQ B1A92_02185 COI09_03390 GQF23_03015	Neisseria meningitidis
1-(5-phosphoribosyl)-5-[(5-phosphoribosylamino)methylideneamino] imidazole-4-carboxamide isomerase (EC 5.3.1.16) (Phosphoribosylformimino-5-aminoimidazole carboxamide ribotide isomerase)	hisA A6J47_001345 CNQ34_07395	Neisseria meningitidis
1,4-alpha-glucan branching enzyme GlgB (EC 2.4.1.18) (1,4-alpha-D-glucan:1,4-alpha-D-glucan 6-glucosyl-transferase) (Alpha-(1->4)-glucan branching enzyme) (Glycogen branching enzyme) (BE)	glgB NEIFLAOT_01810	Neisseria flavescens NRL30031/H210
Dihydrolipoyl dehydrogenase (EC 1.8.1.4) (Fragment)	lpdA	Neisseria meningitidis
Probable peptidoglycan D,D-transpeptidase PenA (EC 3.4.16.4) (Penicillin-binding protein 2) (PBP-2)	penA	Neisseria meningitidis
Methyltransferase (EC 2.1.1.-)		Neisseria meningitidis
DNA topoisomerase (EC 5.6.2.1) (Omega-protein) (Relaxing enzyme) (Swivelase) (Untwisting enzyme)	topB WHOM_01540	Neisseria gonorrhoeae
50S ribosomal protein L11	rplK E8M63_02560 WHOF_00518 WHOF_02157C WHOM_01882 WHOM_02153	Neisseria gonorrhoeae
Septum site-determining protein MinD (Cell division inhibitor MinD)	minD NEIELOOT_00071 NELON_11440	Neisseria elongata subsp. glycolytica ATCC 29315
5-methyltetrahydropteroyltriglutamate--homocysteine methyltransferase (EC 2.1.1.14) (Cobalamin-independent methionine synthase) (Methionine synthase, vitamin-B12 independent isozyme)	metE NEIELOOT_01342 NELON_01280	Neisseria elongata subsp. glycolytica ATCC 29315
Glucose-6-phosphate isomerase (GPI) (EC 5.3.1.9) (Phosphoglucose isomerase) (PGI) (Phosphohexose isomerase) (PHI)	pgi NEIELOOT_00873 NELON_03095	Neisseria elongata subsp. glycolytica ATCC 29315
Dihydrolipoyllysine-residue succinyltransferase component of 2-oxoglutarate dehydrogenase complex (EC 2.3.1.61) (2-oxoglutarate dehydrogenase complex component E2)	sucB NEIELOOT_02962 NELON_09515	Neisseria elongata subsp. glycolytica ATCC 29315
Formate--tetrahydrofolate ligase (EC 6.3.4.3) (Formyltetrahydrofolate synthetase) (FHS) (FTHFS)	fhs NEIELOOT_01337 NELON_01295	Neisseria elongata subsp. glycolytica ATCC 29315
3-oxoacyl-ACP synthase (EC 2.3.1.41) (Beta-ketoacyl synthase, N-terminal domain protein)	NEIELOOT_01476 NELON_03805	Neisseria elongata subsp. glycolytica ATCC 29315
3-isopropylmalate dehydrogenase (EC 1.1.1.85) (3-IPM-DH) (Beta-IPM dehydrogenase) (IMDH)	leuB NEIELOOT_01499 NELON_03895	Neisseria elongata subsp. glycolytica ATCC 29315
Phosphoenolpyruvate-protein phosphotransferase (EC 2.7.3.9) (Phosphotransferase system, enzyme I)	ptsP NEIELOOT_00126 NELON_11235	Neisseria elongata subsp. glycolytica ATCC 29315
Shikimate kinase (SK) (EC 2.7.1.71)	aroK NEIELOOT_01585 NELON_04200	Neisseria elongata subsp. glycolytica ATCC 29315
Pyridoxine 5'-phosphate synthase (PNP synthase) (EC 2.6.99.2)	pdxJ NEIELOOT_01113 NELON_07220	Neisseria elongata subsp. glycolytica ATCC 29315
Ferrochelatase (EC 4.99.1.1) (Heme synthase) (Protoheme ferro-lyase)	hemH B1A92_06040 COH52_12730 I7J91_00890	Neisseria meningitidis
Serine-type D-Ala-D-Ala carboxypeptidase (EC 3.4.16.4)	NEIELOOT_02837 NELON_07950	Neisseria elongata subsp. glycolytica ATCC 29315
Metabolic process
DNA ligase (EC 6.5.1.2) (Polydeoxyribonucleotide synthase [NAD(+)])	ligA NMCC_0619	Neisseria meningitidis serogroup C (strain 053442)
DNA ligase (EC 6.5.1.2) (Polydeoxyribonucleotide synthase [NAD(+)])	ligA NMB0666	Neisseria meningitidis serogroup B (strain MC58)
HPr kinase/phosphorylase (HPrK/P) (EC 2.7.11.-) (EC 2.7.4.-) (HPr(Ser) kinase/phosphorylase)	hprK NGK_0462	Neisseria gonorrhoeae (strain NCCP11945)
Na(+)-translocating NADH-quinone reductase subunit F (Na(+)-NQR subunit F) (Na(+)-translocating NQR subunit F) (EC 7.2.1.1) (NQR complex subunit F) (NQR-1 subunit F)	nqrF NMC0505	Neisseria meningitidis serogroup C / serotype 2a (strain ATCC 700532 / DSM 15464 / FAM18)
HPr kinase/phosphorylase (HPrK/P) (EC 2.7.11.-) (EC 2.7.4.-) (HPr(Ser) kinase/phosphorylase)	hprK NGO0314	Neisseria gonorrhoeae (strain ATCC 700825 / FA 1090)
Na(+)-translocating NADH-quinone reductase subunit F (Na(+)-NQR subunit F) (Na(+)-translocating NQR subunit F) (EC 7.2.1.1) (NQR complex subunit F) (NQR-1 subunit F)	nqrF NMCC_0510	Neisseria meningitidis serogroup C (strain 053442)
50S ribosomal protein L7/L12	rplL NMCC_2014	Neisseria meningitidis serogroup C (strain 053442)
50S ribosomal protein L7/L12	rplL NMA0143	Neisseria meningitidis serogroup A / serotype 4A (strain DSM 15465 / Z2491)
50S ribosomal protein L7/L12	rplL NMB0131	Neisseria meningitidis serogroup B (strain MC58)
50S ribosomal protein L7/L12	rplL NMC0122	Neisseria meningitidis serogroup C / serotype 2a (strain ATCC 700532 / DSM 15464 / FAM18)
50S ribosomal protein L7/L12	rplL NMBH4476_0128 NMH_0346	Neisseria meningitidis serogroup B / serotype 15 (strain H44/76)
Glucose-6-phosphate isomerase 1 (GPI 1) (EC 5.3.1.9) (Phosphoglucose isomerase 1) (PGI 1) (Phosphohexose isomerase 1) (PHI 1)	pgi1 NMB1388	Neisseria meningitidis serogroup B (strain MC58)
Glucokinase (EC 2.7.1.2) (Glucose kinase)	glk NGO0717	Neisseria gonorrhoeae (strain ATCC 700825 / FA 1090)
Ornithine carbamoyltransferase (OTCase) (EC 2.1.3.3) (Fragment)	argF	Neisseria cinerea
Phospho-N-acetylmuramoyl-pentapeptide-transferase (EC 2.7.8.13) (UDP-MurNAc-pentapeptide phosphotransferase)	mraY NMA2066	Neisseria meningitidis serogroup A / serotype 4A (strain DSM 15465 / Z2491)
D-glycero-beta-D-manno-heptose-1,7-bisphosphate 7-phosphatase (EC 3.1.3.82) (D,D-heptose 1,7-bisphosphate phosphatase) (HBP phosphatase)	gmhB NMA0405	Neisseria meningitidis serogroup A / serotype 4A (strain DSM 15465 / Z2491)
ATP synthase subunit alpha (EC 7.1.2.2) (ATP synthase F1 sector subunit alpha) (F-ATPase subunit alpha)	atpA NGO2148	Neisseria gonorrhoeae (strain ATCC 700825 / FA 1090)
Elongation factor G (EF-G)	fusA NMCC_2009	Neisseria meningitidis serogroup C (strain 053442)
Elongation factor G (EF-G)	fusA NMA0135	Neisseria meningitidis serogroup A / serotype 4A (strain DSM 15465 / Z2491)
Elongation factor G (EF-G)	fusA NMC0127	Neisseria meningitidis serogroup C / serotype 2a (strain ATCC 700532 / DSM 15464 / FAM18)
Na(+)-translocating NADH-quinone reductase subunit F (Na(+)-NQR subunit F) (Na(+)-translocating NQR subunit F) (EC 7.2.1.1) (NQR complex subunit F) (NQR-1 subunit F)	nqrF NMA0747	Neisseria meningitidis serogroup A / serotype 4A (strain DSM 15465 / Z2491)
50S ribosomal protein L9	rplI	Neisseria gonorrhoeae
30S ribosomal protein S6	rpsF NMCC_1238	Neisseria meningitidis serogroup C (strain 053442)
30S ribosomal protein S6	rpsF NMC1260	Neisseria meningitidis serogroup C / serotype 2a (strain ATCC 700532 / DSM 15464 / FAM18)
30S ribosomal protein S2	rpsB NMB2101	Neisseria meningitidis serogroup B (strain MC58)
50S ribosomal protein L17	rplQ NMCC_1983	Neisseria meningitidis serogroup C (strain 053442)
50S ribosomal protein L11	rplK NGO1855	Neisseria gonorrhoeae (strain ATCC 700825 / FA 1090)
50S ribosomal protein L11	rplK NGK_2416	Neisseria gonorrhoeae (strain NCCP11945)
50S ribosomal protein L17	rplQ NMB0169	Neisseria meningitidis serogroup B (strain MC58)
N-(5'-phosphoribosyl)anthranilate isomerase (PRAI) (EC 5.3.1.24)	trpF NMB0688	Neisseria meningitidis serogroup B (strain MC58)
30S ribosomal protein S6	rpsF NMA1537	Neisseria meningitidis serogroup A / serotype 4A (strain DSM 15465 / Z2491)
30S ribosomal protein S2	rpsB NMA0328	Neisseria meningitidis serogroup A / serotype 4A (strain DSM 15465 / Z2491)
Nucleoside diphosphate kinase (NDK) (NDP kinase) (EC 2.7.4.6) (Nucleoside-2-P kinase)	ndk NMA1521	Neisseria meningitidis serogroup A / serotype 4A (strain DSM 15465 / Z2491)
Nucleoside diphosphate kinase (NDK) (NDP kinase) (EC 2.7.4.6) (Nucleoside-2-P kinase)	ndk NMB1307	Neisseria meningitidis serogroup B (strain MC58)
Nucleoside diphosphate kinase (NDK) (NDP kinase) (EC 2.7.4.6) (Nucleoside-2-P kinase)	ndk NMC1244	Neisseria meningitidis serogroup C / serotype 2a (strain ATCC 700532 / DSM 15464 / FAM18)
Nucleoside diphosphate kinase (NDK) (NDP kinase) (EC 2.7.4.6) (Nucleoside-2-P kinase)	ndk NMO_1148	Neisseria meningitidis (strain alpha14)
30S ribosomal protein S6	rpsF NMO_1163	Neisseria meningitidis (strain alpha14)
Glutaredoxin 2	grxB NLA_5390	Neisseria lactamica (strain 020-06)
Coenzyme A biosynthesis bifunctional protein CoaBC (DNA/pantothenate metabolism flavoprotein) (Phosphopantothenoylcysteine synthetase/decarboxylase) (PPCS-PPCDC) [Includes: Phosphopantothenoylcysteine decarboxylase (PPC decarboxylase) (PPC-DC) (EC 4.1.1.36) (CoaC); Phosphopantothenate--cysteine ligase (EC 6.3.2.5) (CoaB) (Phosphopantothenoylcysteine synthetase) (PPC synthetase) (PPC-S)]	coaBC NLA_6260	Neisseria lactamica (strain 020-06)
DNA polymerase III subunit delta	holB COI09_02745	Neisseria meningitidis
Cell division protein FtsK	NGK_1328	Neisseria gonorrhoeae (strain NCCP11945)
DNA mismatch repair protein MutS	mutS NELON_00870	Neisseria elongata subsp. glycolytica ATCC 29315
Isoleucine--tRNA ligase (EC 6.1.1.5) (Isoleucyl-tRNA synthetase) (IleRS)	ileS NELON_10880	Neisseria elongata subsp. glycolytica ATCC 29315
23S rRNA (Uracil-5-)-methyltransferase RumA (EC 2.1.1.-)	rumA NEIELOOT_00328	Neisseria elongata subsp. glycolytica ATCC 29315
Carbamoyl-phosphate synthase small chain (EC 6.3.5.5) (Carbamoyl-phosphate synthetase glutamine chain)	carA COI09_00845	Neisseria meningitidis
Putative acyltransferase	NMA0662	Neisseria meningitidis serogroup A / serotype 4A (strain DSM 15465 / Z2491)
50S ribosomal protein L7/L12	rplL NMO_1907	Neisseria meningitidis (strain alpha14)
Na(+)-translocating NADH-quinone reductase subunit F (Na(+)-NQR subunit F) (Na(+)-translocating NQR subunit F) (EC 7.2.1.1) (NQR complex subunit F) (NQR-1 subunit F)	nqrF NMO_0447	Neisseria meningitidis (strain alpha14)
Elongation factor G (EF-G)	fusA NMO_1900	Neisseria meningitidis (strain alpha14)
Phospho-N-acetylmuramoyl-pentapeptide-transferase (EC 2.7.8.13) (UDP-MurNAc-pentapeptide phosphotransferase)	mraY NMO_1622	Neisseria meningitidis (strain alpha14)
Putative signal peptide peptidase SppA, 36K type	NEICINOT_04892	Neisseria cinerea ATCC 14685
Bifunctional chorismate mutase/prephenate dehydratase (EC 4.2.1.51) (EC 5.4.99.5) (Chorismate mutase-prephenate dehydratase) (p-protein)	HMPREF3107_10120	Neisseria sp. HMSC31F04
Phospho-N-acetylmuramoyl-pentapeptide-transferase (EC 2.7.8.13) (UDP-MurNAc-pentapeptide phosphotransferase)	mraY	Neisseria meningitidis serogroup B
Nucleoside diphosphate kinase (NDK) (NDP kinase) (EC 2.7.4.6) (Nucleoside-2-P kinase)	ndk	Neisseria meningitidis serogroup B
50S ribosomal protein L7/L12	rplL	Neisseria meningitidis serogroup B
D,D-heptose 1,7-bisphosphate phosphatase (EC 3.1.3.-)		Neisseria meningitidis serogroup B
EtfB protein	COI09_09565	Neisseria meningitidis
Aconitate hydratase B (EC 4.2.1.3) (EC 4.2.1.99) (2-methylisocitrate dehydratase)	acnB NMCC_1475	Neisseria meningitidis serogroup C (strain 053442)
50S ribosomal protein L1	rplA HMPREF0602_2213	Neisseria meningitidis ATCC 13091
Succinate--CoA ligase [ADP-forming] subunit alpha (EC 6.2.1.5) (Succinyl-CoA synthetase subunit alpha) (SCS-alpha)	sucD HMPREF0602_1150	Neisseria meningitidis ATCC 13091
DNA ligase (EC 6.5.1.2) (Polydeoxyribonucleotide synthase [NAD(+)])	ligA HMPREF0602_1450	Neisseria meningitidis ATCC 13091
Nucleoside diphosphate kinase (NDK) (NDP kinase) (EC 2.7.4.6) (Nucleoside-2-P kinase)	ndk HMPREF0602_0813	Neisseria meningitidis ATCC 13091
tRNA modification GTPase MnmE (EC 3.6.-.-)	mnmE trmE HMPREF0602_1893	Neisseria meningitidis ATCC 13091
D,D-heptose 1,7-bisphosphate phosphatase (EC 3.1.3.-)	gmhB HMPREF0602_1947	Neisseria meningitidis ATCC 13091
5-methyltetrahydropteroyltriglutamate--homocysteine methyltransferase (EC 2.1.1.14) (Cobalamin-independent methionine synthase) (Methionine synthase, vitamin-B12 independent isozyme)	metE HMPREF0602_1167	Neisseria meningitidis ATCC 13091
Cysteine desulfurase IscS (EC 2.8.1.7)	iscS HMPREF0602_0721	Neisseria meningitidis ATCC 13091
Na(+)-translocating NADH-quinone reductase subunit F (Na(+)-NQR subunit F) (Na(+)-translocating NQR subunit F) (EC 7.2.1.1) (NQR complex subunit F) (NQR-1 subunit F)	nqrF HMPREF0602_1562	Neisseria meningitidis ATCC 13091
Aconitate hydratase B (EC 4.2.1.3) (EC 4.2.1.99) (2-methylisocitrate dehydratase)	acnB HMPREF0602_0508	Neisseria meningitidis ATCC 13091
Inosine-5'-monophosphate dehydrogenase (IMP dehydrogenase) (IMPD) (IMPDH) (EC 1.1.1.205)	guaB HMPREF0602_0959	Neisseria meningitidis ATCC 13091
GMP synthase [glutamine-hydrolyzing] (EC 6.3.5.2) (GMP synthetase) (Glutamine amidotransferase)	guaA HMPREF0602_1811	Neisseria meningitidis ATCC 13091
Inosine-5'-monophosphate dehydrogenase (IMP dehydrogenase) (IMPD) (IMPDH) (EC 1.1.1.205)	guaB N875_01020	Neisseria meningitidis LNP21362
Elongation factor G (EF-G)	fusA M0579_00854	Neisseria meningitidis M0579
50S ribosomal protein L7/L12	rplL N875_07200	Neisseria meningitidis LNP21362
Aconitate hydratase B (EC 4.2.1.3) (EC 4.2.1.99) (2-methylisocitrate dehydratase)	N875_10130	Neisseria meningitidis LNP21362
N-(5'-phosphoribosyl)anthranilate isomerase (PRAI) (EC 5.3.1.24)	trpF N875_03580	Neisseria meningitidis LNP21362
NADH-quinone oxidoreductase subunit F (EC 7.1.1.-)	NELON_09010	Neisseria elongata subsp. glycolytica ATCC 29315
NAD kinase (EC 2.7.1.23) (ATP-dependent NAD kinase)	nadK NELON_04720	Neisseria elongata subsp. glycolytica ATCC 29315
UDP-N-acetylenolpyruvoylglucosamine reductase (EC 1.3.1.98) (UDP-N-acetylmuramate dehydrogenase)	murB NEISUBOT_04331	Neisseria subflava NJ9703
Glucose-6-phosphate isomerase (GPI) (EC 5.3.1.9) (Phosphoglucose isomerase) (PGI) (Phosphohexose isomerase) (PHI)	pgi NMH_1837	Neisseria meningitidis serogroup B / serotype 15 (strain H44/76)
30S ribosomal protein S2	rpsB NMH_2112	Neisseria meningitidis serogroup B / serotype 15 (strain H44/76)
DNA ligase (EC 6.5.1.2) (Polydeoxyribonucleotide synthase [NAD(+)])	ligA NMH_2274	Neisseria meningitidis serogroup B / serotype 15 (strain H44/76)
Putative phage replication protein O domain protein	NEISUBOT_05149	Neisseria subflava NJ9703
Inosine-5'-monophosphate dehydrogenase (IMP dehydrogenase) (IMPD) (IMPDH) (EC 1.1.1.205)	guaB NMH_1089	Neisseria meningitidis serogroup B / serotype 15 (strain H44/76)
N-(5'-phosphoribosyl)anthranilate isomerase (PRAI) (EC 5.3.1.24)	trpF NMH_2305	Neisseria meningitidis serogroup B / serotype 15 (strain H44/76)
Hydroxyacylglutathione hydrolase (EC 3.1.2.6) (Glyoxalase II) (Glx II)	gloB B2G52_03235	Neisseria lactamica
Acetylglutamate kinase (EC 2.7.2.8) (N-acetyl-L-glutamate 5-phosphotransferase) (NAG kinase) (NAGK)	argB NEILACOT_03426	Neisseria lactamica ATCC 23970
Phosphoenolpyruvate synthase (PEP synthase) (EC 2.7.9.2) (Pyruvate, water dikinase)	ppsA NEILACOT_04955	Neisseria lactamica ATCC 23970
Elongation factor G (EF-G)	fusA NMEN2795_0161	Neisseria meningitidis NM2795
50S ribosomal protein L7/L12	rplL NMEN2795_0154	Neisseria meningitidis NM2795
Uncharacterized protein	NEILACOT_05006	Neisseria lactamica ATCC 23970
Acetyl-coenzyme A carboxylase carboxyl transferase subunit beta (ACCase subunit beta) (Acetyl-CoA carboxylase carboxyltransferase subunit beta) (EC 2.1.3.15)	accD NEILACOT_04515	Neisseria lactamica ATCC 23970
Elongation factor G (EF-G)	fusA NMBB_0143	Neisseria meningitidis serogroup B (strain alpha710)
30S ribosomal protein S6	rpsF NMBB_1462	Neisseria meningitidis serogroup B (strain alpha710)
Ferrochelatase (EC 4.99.1.1) (Heme synthase) (Protoheme ferro-lyase)	hemH NMBB_0812	Neisseria meningitidis serogroup B (strain alpha710)
D,D-heptose 1,7-bisphosphate phosphatase (EC 3.1.3.-)	NMBB_2329	Neisseria meningitidis serogroup B (strain alpha710)
50S ribosomal protein L7/L12	rplL NMBB_0135	Neisseria meningitidis serogroup B (strain alpha710)
Aconitate hydratase B (EC 4.2.1.3) (EC 4.2.1.99) (2-methylisocitrate dehydratase)	NMBB_1801	Neisseria meningitidis serogroup B (strain alpha710)
Trigger factor (TF) (EC 5.2.1.8) (PPIase)	tig NELON_08840	Neisseria elongata subsp. glycolytica ATCC 29315
Bifunctional chorismate mutase/prephenate dehydratase (EC 4.2.1.51) (EC 5.4.99.5) (Chorismate mutase-prephenate dehydratase) (p-protein)	NELON_07990	Neisseria elongata subsp. glycolytica ATCC 29315
Glucose-6-phosphate isomerase (GPI) (EC 5.3.1.9) (Phosphoglucose isomerase) (PGI) (Phosphohexose isomerase) (PHI)	pgi N875_00020	Neisseria meningitidis LNP21362
Homoserine kinase (HK) (HSK) (EC 2.7.1.39)	thrB NEIMUCOT_06116	Neisseria mucosa ATCC 25996
Probable peptidoglycan D,D-transpeptidase PenA (EC 3.4.16.4) (Penicillin-binding protein 2) (PBP-2)	penA	Neisseria perflava
Lipid A biosynthesis (KDO)2-(Lauroyl)-lipid IVA acyltransferase	NEISICOT_01331	Neisseria sicca ATCC 29256
PPIC-type PPIASE domain protein	NEISICOT_01997	Neisseria sicca ATCC 29256
Transposase	NEISICOT_02828	Neisseria sicca ATCC 29256
Histidine--tRNA ligase (EC 6.1.1.21) (Histidyl-tRNA synthetase) (HisRS)	hisS NEISICOT_00181	Neisseria sicca ATCC 29256
HpaII restriction endonuclease	NEIFLAOT_01355	Neisseria flavescens NRL30031/H210
Glucose-6-phosphate isomerase (GPI) (EC 5.3.1.9) (Phosphoglucose isomerase) (PGI) (Phosphohexose isomerase) (PHI)	pgi NEIFLAOT_00035	Neisseria flavescens NRL30031/H210
Inosine-5'-monophosphate dehydrogenase (IMP dehydrogenase) (IMPD) (IMPDH) (EC 1.1.1.205)	guaB COI09_04770 JY21_04910 NCTC8249_01165	Neisseria meningitidis
Nucleoside diphosphate kinase (NDK) (NDP kinase) (EC 2.7.4.6) (Nucleoside-2-P kinase)	ndk NMH_1734	Neisseria meningitidis serogroup B / serotype 15 (strain H44/76)
30S ribosomal protein S6	rpsF NMH_1754	Neisseria meningitidis serogroup B / serotype 15 (strain H44/76)
Inosine-5'-monophosphate dehydrogenase (IMP dehydrogenase) (IMPD) (IMPDH) (EC 1.1.1.205)	guaB NMB1201	Neisseria meningitidis serogroup B (strain MC58)
Inosine-5'-monophosphate dehydrogenase (IMP dehydrogenase) (IMPD) (IMPDH) (EC 1.1.1.205)	guaB NMEN2795_1210	Neisseria meningitidis NM2795
DNA topoisomerase 4 subunit A (EC 5.6.2.2) (Topoisomerase IV subunit A)	parC NMA1802	Neisseria meningitidis serogroup A / serotype 4A (strain DSM 15465 / Z2491)
D,D-heptose 1,7-bisphosphate phosphatase (EC 3.1.3.-)	gmhB NMEN2795_1989	Neisseria meningitidis NM2795
DNA-3-methyladenine glycosylase I (EC 3.2.2.20)	tag NEICINOT_04724	Neisseria cinerea ATCC 14685
D-alanyl-D-alanine carboxypeptidase/D-alanyl-D-alanine-endopeptidase (EC 3.4.16.4)	dacB NEICINOT_03994	Neisseria cinerea ATCC 14685
30S ribosomal protein S6	rpsF	Neisseria meningitidis serogroup B
Nucleoside diphosphate kinase (NDK) (NDP kinase) (EC 2.7.4.6) (Nucleoside-2-P kinase)	ndk N875_00450	Neisseria meningitidis LNP21362
50S ribosomal protein L17	rplQ N875_07390	Neisseria meningitidis LNP21362
30S ribosomal protein S6	rpsF N875_00370	Neisseria meningitidis LNP21362
Ferrochelatase (EC 4.99.1.1) (Heme synthase) (Protoheme ferro-lyase)	hemH M0579_01625	Neisseria meningitidis M0579
30S ribosomal protein S1	rpsA M0579_02155	Neisseria meningitidis M0579
D,D-heptose 1,7-bisphosphate phosphatase (EC 3.1.3.-)	gmhB M0579_01132	Neisseria meningitidis M0579
50S ribosomal protein L7/L12	rplL M0579_00862	Neisseria meningitidis M0579
Peptidase, M61 family (EC 3.4.11.-)	NEIMUCOT_04269	Neisseria mucosa ATCC 25996
50S ribosomal protein L7/L12	rplL HMPREF0602_2215	Neisseria meningitidis ATCC 13091
Electron transport complex, RnfABCDGE type, B subunit	rnfB HMPREF0602_2303	Neisseria meningitidis ATCC 13091
30S ribosomal protein S6	rpsF HMPREF0602_0793	Neisseria meningitidis ATCC 13091
Chromosome partition protein Smc	smc HMPREF0602_1585	Neisseria meningitidis ATCC 13091
ATP synthase subunit beta (EC 7.1.2.2) (ATP synthase F1 sector subunit beta) (F-ATPase subunit beta)	atpD HMPREF0602_1826	Neisseria meningitidis ATCC 13091
Arginine--tRNA ligase (EC 6.1.1.19) (Arginyl-tRNA synthetase) (ArgRS)	argS HMPREF0602_0577	Neisseria meningitidis ATCC 13091
Elongation factor G (EF-G)	fusA HMPREF0602_2223	Neisseria meningitidis ATCC 13091
2,3-bisphosphoglycerate-dependent phosphoglycerate mutase (BPG-dependent PGAM) (PGAM) (Phosphoglyceromutase) (dPGM) (EC 5.4.2.11)	gpm gpmA HMPREF0602_0475	Neisseria meningitidis ATCC 13091
Phospho-N-acetylmuramoyl-pentapeptide-transferase (EC 2.7.8.13) (UDP-MurNAc-pentapeptide phosphotransferase)	mraY HMPREF0602_0189	Neisseria meningitidis ATCC 13091
Putative signal peptide peptidase SppA, 36K type	HMPREF0602_2052	Neisseria meningitidis ATCC 13091
1-(5-phosphoribosyl)-5-[(5-phosphoribosylamino)methylideneamino] imidazole-4-carboxamide isomerase (EC 5.3.1.16) (Phosphoribosylformimino-5-aminoimidazole carboxamide ribotide isomerase)	hisA HMPREF0602_1488	Neisseria meningitidis ATCC 13091
Aspartyl/glutamyl-tRNA(Asn/Gln) amidotransferase subunit C (Asp/Glu-ADT subunit C) (EC 6.3.5.-)	gatC HMPREF3277_00870	Neisseria sp. HMSC70E02
Integrase	B2G52_09545	Neisseria lactamica
Ubiquinone biosynthesis accessory factor UbiK	ubiK B2G52_00160	Neisseria lactamica
ATP synthase subunit b (ATP synthase F(0) sector subunit b) (ATPase subunit I) (F-type ATPase subunit b) (F-ATPase subunit b)	atpF TV01_1169 TW90_1196	Neisseria flavescens
ATP synthase subunit alpha (EC 7.1.2.2) (ATP synthase F1 sector subunit alpha) (F-ATPase subunit alpha)	atpA E8M63_03740 WHOF_00455 WHOF_02500 WHOM_00280 WHOM_02356	Neisseria gonorrhoeae
HPr kinase/phosphorylase (HPrK/P) (EC 2.7.11.-) (EC 2.7.4.-) (HPr(Ser) kinase/phosphorylase)	hprK E8M63_00905 WHOF_00269 WHOF_00336 WHOM_00158 WHOM_00404	Neisseria gonorrhoeae
Iron-sulfur cluster-binding protein	NEIFLAOT_00337	Neisseria flavescens NRL30031/H210
Lipid-A-disaccharide synthase (EC 2.4.1.182)	lpxB NEIFLAOT_02105	Neisseria flavescens NRL30031/H210
Peptidoglycan lytic exotransglycosylase (EC 4.2.2.n1) (Murein hydrolase A)	NEIFLAOT_02404	Neisseria flavescens NRL30031/H210
Ribosomal RNA small subunit methyltransferase J (EC 2.1.1.242) (16S rRNA m2G1516 methyltransferase) (rRNA (guanine-N(2)-)-methyltransferase)	rsmJ NEIFLAOT_00752	Neisseria flavescens NRL30031/H210
Type III restriction enzyme, res subunit	NEIFLAOT_00567	Neisseria flavescens NRL30031/H210
MBOAT family protein	NEIFLAOT_02422	Neisseria flavescens NRL30031/H210
Aldehyde-alcohol dehydrogenase	NEIFLAOT_01948	Neisseria flavescens NRL30031/H210
D,D-heptose 1,7-bisphosphate phosphatase (EC 3.1.3.-)	gmhB COH52_11340 COI09_03795 ERS040961_01449 GQF23_08450 I7J91_08940 JY21_08055	Neisseria meningitidis
50S ribosomal protein L7/L12	rplL A6J47_011605 A6J53_03955 B1A92_08815 COH52_00895 COI09_03195 ERS040961_01547 ERS514851_00475 GJE05_09075 GQF23_08980 I7J91_01225 JY21_01425 NCTC8554_01631 NMA510612_0154	Neisseria meningitidis
Phospho-N-acetylmuramoyl-pentapeptide-transferase (EC 2.7.8.13) (UDP-MurNAc-pentapeptide phosphotransferase)	mraY CNQ34_01475 GQF23_07245 I7J91_02305	Neisseria meningitidis
DNA (cytosine-5-)-methyltransferase (EC 2.1.1.37)	A6J47_001975 CNQ34_08010	Neisseria meningitidis
30S ribosomal protein S6	rpsF A6J47_005240 A6J53_12140 B1A92_00935 CNQ34_10045 COH52_00380 ERS514851_00745 GJE05_04980 GQF23_02430 I7J91_04165 JY21_05085 NCTC8249_01314 NCTC8554_00221	Neisseria meningitidis
HPr kinase/phosphorylase (HPrK/P) (EC 2.7.11.-) (EC 2.7.4.-) (HPr(Ser) kinase/phosphorylase)	hprK NGMG_00162	Neisseria gonorrhoeae DGI2
Aspartyl/glutamyl-tRNA(Asn/Gln) amidotransferase subunit C (Asp/Glu-ADT subunit C) (EC 6.3.5.-)	gatC HMPREF1051_2037	Neisseria sicca VK64
ATP synthase subunit alpha (EC 7.1.2.2) (ATP synthase F1 sector subunit alpha) (F-ATPase subunit alpha)	atpA NGMG_00539	Neisseria gonorrhoeae DGI2
Elongation factor G (EF-G)	fusA A6J47_011635 B1A92_08785 CNQ34_04755 COH52_00930 ERS514851_00470 GJE05_09040 I7J91_01260 JY21_01390	Neisseria meningitidis
30S ribosomal protein S2	rpsB A6J53_02710 B1A92_09145 ERS040961_01637 GQF23_01340 I7J91_03700 NCTC8554_01423	Neisseria meningitidis
50S ribosomal protein L11	rplK NGMG_01904	Neisseria gonorrhoeae DGI2
Endolytic murein transglycosylase (EC 4.2.2.-) (Peptidoglycan polymerization terminase)	mltG HMPREF1051_2756	Neisseria sicca VK64
Phosphoserine phosphatase (EC 3.1.3.3) (O-phosphoserine phosphohydrolase)	serB HMPREF1051_1986	Neisseria sicca VK64
pre-crRNA processing endonuclease (EC 3.1.-.-)	cas5 HMPREF1051_1282	Neisseria sicca VK64
Na(+)-translocating NADH-quinone reductase subunit F (Na(+)-NQR subunit F) (Na(+)-translocating NQR subunit F) (EC 7.2.1.1) (NQR complex subunit F) (NQR-1 subunit F)	nqrF A6J47_000965 B1A92_04845 CNQ34_07010 ERS514851_01699 NMA510612_0844	Neisseria meningitidis
Nucleoside diphosphate kinase (NDK) (NDP kinase) (EC 2.7.4.6) (Nucleoside-2-P kinase)	ndk A6J47_005155 A6J53_12055 B1A92_00850 CNQ34_10130 ERS040961_00355 ERS514851_00758 GQF23_02515 I7J91_04085 JY21_05160 NCTC8554_00234 NMA510612_1681	Neisseria meningitidis
Exopolyphosphatase (EC 3.6.1.11)	ppx NEIELOOT_00438 NELON_06635	Neisseria elongata subsp. glycolytica ATCC 29315
50S ribosomal protein L17	rplQ B1A92_02185 COI09_03390 GQF23_03015	Neisseria meningitidis
1-(5-phosphoribosyl)-5-[(5-phosphoribosylamino)methylideneamino] imidazole-4-carboxamide isomerase (EC 5.3.1.16) (Phosphoribosylformimino-5-aminoimidazole carboxamide ribotide isomerase)	hisA A6J47_001345 CNQ34_07395	Neisseria meningitidis
1,4-alpha-glucan branching enzyme GlgB (EC 2.4.1.18) (1,4-alpha-D-glucan:1,4-alpha-D-glucan 6-glucosyl-transferase) (Alpha-(1->4)-glucan branching enzyme) (Glycogen branching enzyme) (BE)	glgB NEIFLAOT_01810	Neisseria flavescens NRL30031/H210
Outer membrane protein (Fragment)	opc	Neisseria meningitidis
Probable peptidoglycan D,D-transpeptidase PenA (EC 3.4.16.4) (Penicillin-binding protein 2) (PBP-2)	penA	Neisseria meningitidis
Methyltransferase (EC 2.1.1.-)		Neisseria meningitidis
DNA topoisomerase (EC 5.6.2.1) (Omega-protein) (Relaxing enzyme) (Swivelase) (Untwisting enzyme)	topB WHOM_01540	Neisseria gonorrhoeae
50S ribosomal protein L11	rplK E8M63_02560 WHOF_00518 WHOF_02157C WHOM_01882 WHOM_02153	Neisseria gonorrhoeae
5-methyltetrahydropteroyltriglutamate--homocysteine methyltransferase (EC 2.1.1.14) (Cobalamin-independent methionine synthase) (Methionine synthase, vitamin-B12 independent isozyme)	metE NEIELOOT_01342 NELON_01280	Neisseria elongata subsp. glycolytica ATCC 29315
Glucose-6-phosphate isomerase (GPI) (EC 5.3.1.9) (Phosphoglucose isomerase) (PGI) (Phosphohexose isomerase) (PHI)	pgi NEIELOOT_00873 NELON_03095	Neisseria elongata subsp. glycolytica ATCC 29315
Patatin (Phospholipase, patatin family)	NEIELOOT_02309 NELON_02770	Neisseria elongata subsp. glycolytica ATCC 29315
Dihydrolipoyllysine-residue succinyltransferase component of 2-oxoglutarate dehydrogenase complex (EC 2.3.1.61) (2-oxoglutarate dehydrogenase complex component E2)	sucB NEIELOOT_02962 NELON_09515	Neisseria elongata subsp. glycolytica ATCC 29315
Formate--tetrahydrofolate ligase (EC 6.3.4.3) (Formyltetrahydrofolate synthetase) (FHS) (FTHFS)	fhs NEIELOOT_01337 NELON_01295	Neisseria elongata subsp. glycolytica ATCC 29315
3-oxoacyl-ACP synthase (EC 2.3.1.41) (Beta-ketoacyl synthase, N-terminal domain protein)	NEIELOOT_01476 NELON_03805	Neisseria elongata subsp. glycolytica ATCC 29315
3-isopropylmalate dehydrogenase (EC 1.1.1.85) (3-IPM-DH) (Beta-IPM dehydrogenase) (IMDH)	leuB NEIELOOT_01499 NELON_03895	Neisseria elongata subsp. glycolytica ATCC 29315
Phosphoenolpyruvate-protein phosphotransferase (EC 2.7.3.9) (Phosphotransferase system, enzyme I)	ptsP NEIELOOT_00126 NELON_11235	Neisseria elongata subsp. glycolytica ATCC 29315
Shikimate kinase (SK) (EC 2.7.1.71)	aroK NEIELOOT_01585 NELON_04200	Neisseria elongata subsp. glycolytica ATCC 29315
Pyridoxine 5'-phosphate synthase (PNP synthase) (EC 2.6.99.2)	pdxJ NEIELOOT_01113 NELON_07220	Neisseria elongata subsp. glycolytica ATCC 29315
Ferrochelatase (EC 4.99.1.1) (Heme synthase) (Protoheme ferro-lyase)	hemH B1A92_06040 COH52_12730 I7J91_00890	Neisseria meningitidis
Serine-type D-Ala-D-Ala carboxypeptidase (EC 3.4.16.4)	NEIELOOT_02837 NELON_07950	Neisseria elongata subsp. glycolytica ATCC 29315
Carbon utilization
Aldehyde-alcohol dehydrogenase	NEIFLAOT_01948	Neisseria flavescens NRL30031/H210
Fts-Z dependent cytokinesis
Probable peptidoglycan D,D-transpeptidase PenA, EC 3.4.16.4 (Penicillin-binding protein 2, PBP-2)	penA	Neisseria perflava
Probable peptidoglycan D,D-transpeptidase PenA, EC 3.4.16.4 (Penicillin-binding protein 2, PBP-2)	penA	Neisseria meningitidis
Interspecies interaction
Uncharacterized protein	B2G52_09285
DNA (cytosine-5-)-methyltransferase	A6J47_001975, CNQ34_08010	Neisseria meningitidis
pre-crRNA processing endonuclease	cas5 HMPREF1051_1282	Neisseria sicca VK64
Response to stimulus
DNA ligase (EC 6.5.1.2) (Polydeoxyribonucleotide synthase [NAD(+)])	ligA NMCC_0619	Neisseria meningitidis serogroup C (strain 053442)
DNA ligase (EC 6.5.1.2) (Polydeoxyribonucleotide synthase [NAD(+)])	ligA NMB0666	Neisseria meningitidis serogroup B (strain MC58)
HPr kinase/phosphorylase (HPrK/P) (EC 2.7.11.-) (EC 2.7.4.-) (HPr(Ser) kinase/phosphorylase)	hprK NGK_0462	Neisseria gonorrhoeae (strain NCCP11945)
HPr kinase/phosphorylase (HPrK/P) (EC 2.7.11.-) (EC 2.7.4.-) (HPr(Ser) kinase/phosphorylase)	hprK NGO0314	Neisseria gonorrhoeae (strain ATCC 700825 / FA 1090)
Macrolide export ATP-binding/permease protein MacB	NLA_16900	Neisseria lactamica (strain 020-06)
DNA mismatch repair protein MutS	mutS NELON_00870	Neisseria elongata subsp. glycolytica ATCC 29315
DNA ligase (EC 6.5.1.2) (Polydeoxyribonucleotide synthase [NAD(+)])	ligA HMPREF0602_1450	Neisseria meningitidis ATCC 13091
DNA ligase (EC 6.5.1.2) (Polydeoxyribonucleotide synthase [NAD(+)])	ligA NMH_2274	Neisseria meningitidis serogroup B / serotype 15 (strain H44/76)
DNA-3-methyladenine glycosylase I (EC 3.2.2.20)	tag NEICINOT_04724	Neisseria cinerea ATCC 14685
HPr kinase/phosphorylase (HPrK/P) (EC 2.7.11.-) (EC 2.7.4.-) (HPr(Ser) kinase/phosphorylase)	hprK E8M63_00905 WHOF_00269 WHOF_00336 WHOM_00158 WHOM_00404	Neisseria gonorrhoeae
DNA (cytosine-5-)-methyltransferase (EC 2.1.1.37)	A6J47_001975 CNQ34_08010	Neisseria meningitidis
HPr kinase/phosphorylase (HPrK/P) (EC 2.7.11.-) (EC 2.7.4.-) (HPr(Ser) kinase/phosphorylase)	hprK NGMG_00162	Neisseria gonorrhoeae DGI2
pre-crRNA processing endonuclease (EC 3.1.-.-)	cas5 HMPREF1051_1282	Neisseria sicca VK64
Defense response to virus
pre-crRNA processing endonuclease	cas5 HMPREF1051_1282	Neisseria sicca VK64
Localization
Na(+)-translocating NADH-quinone reductase subunit F (Na(+)-NQR subunit F) (Na(+)-translocating NQR subunit F) (EC 7.2.1.1) (NQR complex subunit F) (NQR-1 subunit F)	nqrF NMC0505	Neisseria meningitidis serogroup C / serotype 2a (strain ATCC 700532 / DSM 15464 / FAM18)
Na(+)-translocating NADH-quinone reductase subunit F (Na(+)-NQR subunit F) (Na(+)-translocating NQR subunit F) (EC 7.2.1.1) (NQR complex subunit F) (NQR-1 subunit F)	nqrF NMCC_0510	Neisseria meningitidis serogroup C (strain 053442)
ATP synthase subunit alpha (EC 7.1.2.2) (ATP synthase F1 sector subunit alpha) (F-ATPase subunit alpha)	atpA NGO2148	Neisseria gonorrhoeae (strain ATCC 700825 / FA 1090)
Major ferric iron-binding protein (FBP) (Major iron-regulated protein) (MIRP)	fbp	Neisseria gonorrhoeae
Na(+)-translocating NADH-quinone reductase subunit F (Na(+)-NQR subunit F) (Na(+)-translocating NQR subunit F) (EC 7.2.1.1) (NQR complex subunit F) (NQR-1 subunit F)	nqrF NMA0747	Neisseria meningitidis serogroup A / serotype 4A (strain DSM 15465 / Z2491)
Copper-exporting ATPase (EC 3.6.3.4)	NEIELOOT_00186	Neisseria elongata subsp. glycolytica ATCC 29315
Amino-acid transporter	NCTC8249_00144	Neisseria meningitidis
Na(+)-translocating NADH-quinone reductase subunit F (Na(+)-NQR subunit F) (Na(+)-translocating NQR subunit F) (EC 7.2.1.1) (NQR complex subunit F) (NQR-1 subunit F)	nqrF NMO_0447	Neisseria meningitidis (strain alpha14)
Na(+)-translocating NADH-quinone reductase subunit F (Na(+)-NQR subunit F) (Na(+)-translocating NQR subunit F) (EC 7.2.1.1) (NQR complex subunit F) (NQR-1 subunit F)	nqrF HMPREF0602_1562	Neisseria meningitidis ATCC 13091
Na(+)-translocating NADH-quinone reductase subunit C (Na(+)-NQR subunit C) (Na(+)-translocating NQR subunit C) (EC 7.2.1.1) (NQR complex subunit C) (NQR-1 subunit C)	nqrC M0579_01457	Neisseria meningitidis M0579
NADH-quinone oxidoreductase subunit F (EC 7.1.1.-)	NELON_09010	Neisseria elongata subsp. glycolytica ATCC 29315
Sugar transporter	B2G52_08435	Neisseria lactamica
Na(+)-translocating NADH-quinone reductase subunit C (Na(+)-NQR subunit C) (Na(+)-translocating NQR subunit C) (EC 7.2.1.1) (NQR complex subunit C) (NQR-1 subunit C)	nqrC NMBB_0625	Neisseria meningitidis serogroup B (strain alpha710)
Trigger factor (TF) (EC 5.2.1.8) (PPIase)	tig NELON_08840	Neisseria elongata subsp. glycolytica ATCC 29315
Na(+)-translocating NADH-quinone reductase subunit C (Na(+)-NQR subunit C) (Na(+)-translocating NQR subunit C) (EC 7.2.1.1) (NQR complex subunit C) (NQR-1 subunit C)	nqrC NEIMUCOT_03833	Neisseria mucosa ATCC 25996
Transporter, auxin efflux carrier (AEC) family protein	NEIMUCOT_05785	Neisseria mucosa ATCC 25996
TonB-dependent siderophore receptor	NEISICOT_01191	Neisseria sicca ATCC 29256
Putrescine-binding periplasmic protein	COI09_07025	Neisseria meningitidis
TonB-dependent receptor	NEICINOT_04527	Neisseria cinerea ATCC 14685
Major ferric iron-binding protein	fbp NEICINOT_03631	Neisseria cinerea ATCC 14685
Ferrichrome receptor FcuA	fcuA M0579_02197	Neisseria meningitidis M0579
Phosphate transporter	NEIMUCOT_04263	Neisseria mucosa ATCC 25996
ATP synthase subunit beta (EC 7.1.2.2) (ATP synthase F1 sector subunit beta) (F-ATPase subunit beta)	atpD HMPREF0602_1826	Neisseria meningitidis ATCC 13091
Amino acid carrier protein	agcS HMPREF0602_2262	Neisseria meningitidis ATCC 13091
Lipid A export permease/ATP-binding protein MsbA	msbA HMPREF0602_1810	Neisseria meningitidis ATCC 13091
Uncharacterized protein	B2G52_09285	Neisseria lactamica
ATP synthase subunit b (ATP synthase F(0) sector subunit b) (ATPase subunit I) (F-type ATPase subunit b) (F-ATPase subunit b)	atpF TV01_1169 TW90_1196	Neisseria flavescens
ATP synthase subunit alpha (EC 7.1.2.2) (ATP synthase F1 sector subunit alpha) (F-ATPase subunit alpha)	atpA E8M63_03740 WHOF_00455 WHOF_02500 WHOM_00280 WHOM_02356	Neisseria gonorrhoeae
CtrA (Fragment)	ctrA	Neisseria meningitidis
Sulfate ABC transporter ATP-binding protein	cysA CNQ34_08825 GJE05_02810	Neisseria meningitidis
ABC transporter, substrate-binding protein, family 5 (Peptide ABC transporter substrate-binding protein)	NEIELOOT_01849 NELON_10480	Neisseria elongata subsp. glycolytica ATCC 29315
ATP synthase subunit alpha (EC 7.1.2.2) (ATP synthase F1 sector subunit alpha) (F-ATPase subunit alpha)	atpA NGMG_00539	Neisseria gonorrhoeae DGI2
Na(+)-translocating NADH-quinone reductase subunit F (Na(+)-NQR subunit F) (Na(+)-translocating NQR subunit F) (EC 7.2.1.1) (NQR complex subunit F) (NQR-1 subunit F)	nqrF A6J47_000965 B1A92_04845 CNQ34_07010 ERS514851_01699 NMA510612_0844	Neisseria meningitidis
Phosphoenolpyruvate-protein phosphotransferase (EC 2.7.3.9) (Phosphotransferase system, enzyme I)	ptsP NEIELOOT_00126 NELON_11235	Neisseria elongata subsp. glycolytica ATCC 29315
Biological regulation
HPr kinase/phosphorylase (HPrK/P) (EC 2.7.11.-) (EC 2.7.4.-) (HPr(Ser) kinase/phosphorylase)	hprK NGK_0462	Neisseria gonorrhoeae (strain NCCP11945)
HPr kinase/phosphorylase (HPrK/P) (EC 2.7.11.-) (EC 2.7.4.-) (HPr(Ser) kinase/phosphorylase)	hprK NGO0314	Neisseria gonorrhoeae (strain ATCC 700825 / FA 1090)
Phospho-N-acetylmuramoyl-pentapeptide-transferase (EC 2.7.8.13) (UDP-MurNAc-pentapeptide phosphotransferase)	mraY NMA2066	Neisseria meningitidis serogroup A / serotype 4A (strain DSM 15465 / Z2491)
Elongation factor G (EF-G)	fusA NMCC_2009	Neisseria meningitidis serogroup C (strain 053442)
Elongation factor G (EF-G)	fusA NMA0135	Neisseria meningitidis serogroup A / serotype 4A (strain DSM 15465 / Z2491)
Elongation factor G (EF-G)	fusA NMC0127	Neisseria meningitidis serogroup C / serotype 2a (strain ATCC 700532 / DSM 15464 / FAM18)
Major ferric iron-binding protein (FBP) (Major iron-regulated protein) (MIRP)	fbp	Neisseria gonorrhoeae
Isoleucine--tRNA ligase (EC 6.1.1.5) (Isoleucyl-tRNA synthetase) (IleRS)	ileS NELON_10880	Neisseria elongata subsp. glycolytica ATCC 29315
Elongation factor G (EF-G)	fusA NMO_1900	Neisseria meningitidis (strain alpha14)
Phospho-N-acetylmuramoyl-pentapeptide-transferase (EC 2.7.8.13) (UDP-MurNAc-pentapeptide phosphotransferase)	mraY NMO_1622	Neisseria meningitidis (strain alpha14)
Phospho-N-acetylmuramoyl-pentapeptide-transferase (EC 2.7.8.13) (UDP-MurNAc-pentapeptide phosphotransferase)	mraY	Neisseria meningitidis serogroup B
50S ribosomal protein L1	rplA HMPREF0602_2213	Neisseria meningitidis ATCC 13091
Elongation factor G (EF-G)	fusA M0579_00854	Neisseria meningitidis M0579
UDP-N-acetylenolpyruvoylglucosamine reductase (EC 1.3.1.98) (UDP-N-acetylmuramate dehydrogenase)	murB NEISUBOT_04331	Neisseria subflava NJ9703
Elongation factor G (EF-G)	fusA NMEN2795_0161	Neisseria meningitidis NM2795
Elongation factor G (EF-G)	fusA NMBB_0143	Neisseria meningitidis serogroup B (strain alpha710)
Probable peptidoglycan D,D-transpeptidase PenA (EC 3.4.16.4) (Penicillin-binding protein 2) (PBP-2)	penA	Neisseria perflava
Major ferric iron-binding protein	fbp NEICINOT_03631	Neisseria cinerea ATCC 14685
Elongation factor G (EF-G)	fusA HMPREF0602_2223	Neisseria meningitidis ATCC 13091
Phospho-N-acetylmuramoyl-pentapeptide-transferase (EC 2.7.8.13) (UDP-MurNAc-pentapeptide phosphotransferase)	mraY HMPREF0602_0189	Neisseria meningitidis ATCC 13091
Aspartyl/glutamyl-tRNA(Asn/Gln) amidotransferase subunit C (Asp/Glu-ADT subunit C) (EC 6.3.5.-)	gatC HMPREF3277_00870	Neisseria sp. HMSC70E02
HPr kinase/phosphorylase (HPrK/P) (EC 2.7.11.-) (EC 2.7.4.-) (HPr(Ser) kinase/phosphorylase)	hprK E8M63_00905 WHOF_00269 WHOF_00336 WHOM_00158 WHOM_00404	Neisseria gonorrhoeae
Phospho-N-acetylmuramoyl-pentapeptide-transferase (EC 2.7.8.13) (UDP-MurNAc-pentapeptide phosphotransferase)	mraY CNQ34_01475 GQF23_07245 I7J91_02305	Neisseria meningitidis
HPr kinase/phosphorylase (HPrK/P) (EC 2.7.11.-) (EC 2.7.4.-) (HPr(Ser) kinase/phosphorylase)	hprK NGMG_00162	Neisseria gonorrhoeae DGI2
Aspartyl/glutamyl-tRNA(Asn/Gln) amidotransferase subunit C (Asp/Glu-ADT subunit C) (EC 6.3.5.-)	gatC HMPREF1051_2037	Neisseria sicca VK64
Elongation factor G (EF-G)	fusA A6J47_011635 B1A92_08785 CNQ34_04755 COH52_00930 ERS514851_00470 GJE05_09040 I7J91_01260 JY21_01390	Neisseria meningitidis
Dihydrolipoyl dehydrogenase (EC 1.8.1.4) (Fragment)	lpdA	Neisseria meningitidis
Probable peptidoglycan D,D-transpeptidase PenA (EC 3.4.16.4) (Penicillin-binding protein 2) (PBP-2)	penA	Neisseria meningitidis
Serine-type D-Ala-D-Ala carboxypeptidase (EC 3.4.16.4)	NEIELOOT_02837 NELON_07950	Neisseria elongata subsp. glycolytica ATCC 29315

## Sheet: Abundance
Number of proteins belonging to various functional categories upregulated and downregulated at 4 and 0ºC
	Protein functional category	Upregulated at 4 ºC	Downregulated at 4 ºC	Upregulated at 0ºC	Downregulated at 0ºC
	Cellular Process	38	196	38	202
	Metabolic Process	36	182	34	187
	Localization	7	29	8	34
	Response to stimulus	4	12	5	13
	Biological regulation	4	29	5	29
	DNA restriction-modification	0	0	4	0
	Response to other organism	3	0	0	0
	Defense response to virus	2	0	0	1
	Interspecies interaction	0	0	0	3
	Fts-Z dependent cytokinesis	0	1	0	2
	Carbon utilization	0	1	0	1
	Catalytic activity	38	176	55	176
	Binding	21	154	31	155
	Transmembrane transporter	2	15	4	15
	Structural constituent of ribosome	0	38	1	38
	Translation/elongation factor family	0	7	0	9
	DNA binding transcription factor family	1	1	0	0
	Phosphorelay sensor kinase activity	0	4	0	4
	Signaling receptor activity	0	1	1	1
	Cellular anatomical entity	11	174	27	172
	Protein-containing complex	2	17	1	17
